# Supplementary material for: Proteome evaluation of homolog abundance patterns in Arachis hypogaea cv. Tifrunner
Source: Plant Methods. 2022 Jan 13;18:6. doi: 10.1186/s13007-022-00840-y (PMC8756696; doi:10.1186/s13007-022-00840-y)
Supplement: Supplementary file 6 — Additional file 6: Table S1. Proteins with abundances were detected using the tandem mass tag technology. [file 13007_2022_840_MOESM6_ESM.xlsx]

## Sheet: Table S1
Gene ID	Average leaf	Average root	Norm leaf 1	Norm leaf 2	Norm leaf 3	Norm root 1	Norm root 2	Norm root 3
99IIFJ	23.097	20.1493	23.063	23.2951	22.9329	20.3551	20.1828	19.91
K6N5RU	21.2515	18.4983	21.2287	21.3955	21.1304	18.6629	18.5325	18.2994
487MWI	21.0098	19.1472	20.9486	21.1422	20.9387	19.2342	19.1433	19.0643
NDAY03	20.4054	20.4816	20.4849	20.3122	20.4191	20.4774	20.5119	20.4555
MLH34E	20.032	20.2101	20.0595	19.9855	20.0511	20.2014	20.2284	20.2004
YZ06AV	20.2811	18.0413	20.2417	20.3614	20.2401	18.215	18.1068	17.8021
R5AFBV	20.7581	18.9487	20.6875	20.9391	20.6478	19.0507	18.9427	18.8526
W8IC6S	20.9362	18.2896	20.9565	21.0407	20.8115	18.4477	18.3326	18.0884
AF7BT4	20.1674	17.8937	20.1239	20.2784	20.0998	18.0061	17.9154	17.7595
Q1M4CJ	19.5691	19.9568	19.5811	19.5157	19.6104	19.9397	19.9971	19.9338
1I7GZ6	20.7972	18.8726	20.751	20.9489	20.6917	18.9955	18.8652	18.7572
BA5EUQ	20.6674	18.1259	20.6309	20.8045	20.5668	18.2734	18.1208	17.9834
1HU4YV	20.1009	18.8323	20.077	20.2015	20.0242	18.9267	18.8051	18.765
40Y6RI	20.2565	19.0269	20.2981	20.221	20.2503	19.0453	19.0439	18.9916
71Q3SD	20.0384	20.8525	20.1091	19.8306	20.1757	20.8667	20.8678	20.823
8A6KBK	20.6592	18.1514	20.5647	20.8322	20.5806	18.3543	18.1855	17.9146
50GMPE	20.515	18.7272	20.7115	20.1637	20.6697	18.7693	18.7897	18.6228
5Z6Y8Z	20.6715	18.7041	20.631	20.7996	20.5839	18.7688	18.6968	18.6468
80STHH	20.8122	18.9043	20.7823	20.8896	20.7646	18.9926	18.9142	18.8061
FVU3TQ	20.6411	18.3284	20.6465	20.6836	20.5932	18.4448	18.3685	18.1718
59KA91	20.3024	17.5712	20.3032	20.3223	20.2817	17.7313	17.5981	17.3842
49ZYT6	20.7197	18.1112	20.6331	20.8435	20.6827	18.286	18.1327	17.9149
XP10PA	19.6424	19.9672	19.6775	19.6002	19.6494	19.9301	19.9535	20.0179
7F1JQP	18.5272	20.3205	18.3378	18.7401	18.5036	20.3535	20.3445	20.2634
66S7FV	18.8804	19.9318	18.8374	18.9348	18.869	19.9455	19.8958	19.954
SFW5N9	19.2532	19.9491	19.2173	19.2233	19.3192	19.9213	19.9801	19.9457
9SLV88	19.2491	19.809	19.3316	19.0793	19.3365	19.7815	19.83	19.8155
8F004F	20.406	18.5658	20.361	20.5195	20.3376	18.6546	18.5515	18.4914
LML9QV	20.7197	18.2977	20.6927	20.8292	20.6372	18.4675	18.2952	18.1306
Z0X0W1	20.1518	18.3189	20.2069	20.0275	20.221	18.3745	18.3677	18.2146
VRBE94	19.5666	20.1321	19.527	19.5591	19.6136	20.1177	20.1368	20.1418
TGU55E	19.2387	19.3688	19.2408	19.2269	19.2483	19.3452	19.3673	19.3939
YLWP30	19.0473	19.9165	19.0207	19.0627	19.0585	19.9049	19.9542	19.8902
RKV2XY	19.3963	17.3841	19.3739	19.5276	19.2873	17.4847	17.3597	17.3078
S3M94I	18.8673	19.3126	18.8576	18.9038	18.8404	19.3077	19.306	19.324
9BBP6D	19.2108	19.3118	19.2132	19.1555	19.2636	19.3303	19.3038	19.3011
YBNI57	18.8753	19.141	18.8841	18.8813	18.8604	19.1291	19.1743	19.1196
9IV7G6	19.9806	18.2823	19.9526	20.0685	19.9208	18.3633	18.2745	18.2092
LI5V6E	18.929	19.5041	18.9007	18.9406	18.9457	19.4941	19.5151	19.5032
CALT29	18.7422	19.2642	18.6946	18.7844	18.7475	19.253	19.2868	19.2527
8L38IN	19.8636	17.8633	19.8146	19.9937	19.7825	17.9425	17.889	17.7584
TG142F	18.8037	19.6193	18.7955	18.7549	18.8608	19.6225	19.6296	19.6059
Y91V86	19.2348	19.2942	19.1217	19.4864	19.0964	19.2939	19.2698	19.3189
86EPEX	19.5643	20.2918	19.5438	19.5425	19.6066	20.2953	20.2982	20.2819
EJI1J0	19.0682	19.3463	19.0281	19.1098	19.0666	19.3384	19.35	19.3506
23PF6N	19.9816	18.0534	19.9508	20.0838	19.9103	18.1264	18.0486	17.9851
F84KR8	19.8747	18.3103	20.0501	19.507	20.0672	18.3507	18.3841	18.196
DR7LK2	18.8333	19.6166	18.8227	18.8386	18.8386	19.636	19.582	19.6318
D51ZYB	19.0857	20.025	19.0315	19.1106	19.1151	20.0164	20.0277	20.0309
X7K798	19.2079	18.6504	19.224	19.2095	19.1903	18.7156	18.6325	18.6031
0W708Z	19.7209	17.6529	19.7209	19.7973	19.6445	17.7541	17.6467	17.558
D6LT1N	18.188	20.3464	18.0935	18.2293	18.2411	20.3672	20.3957	20.2761
PE54XI	18.1827	18.8348	18.1562	18.1503	18.2416	18.8244	18.8658	18.8142
CTFV50	19.3727	19.5399	19.3859	19.2777	19.4544	19.5203	19.5316	19.5679
R18LRK	19.6364	20.3098	19.6363	19.5804	19.6925	20.3204	20.3185	20.2906
Z0BJS7	19.3602	16.8778	19.2104	19.5706	19.2997	16.9853	16.9001	16.7482
3I3T69	18.7155	16.4859	18.6554	18.8742	18.6168	16.6135	16.4981	16.3463
99WQY3	18.8139	19.7174	18.776	18.805	18.8608	19.7085	19.7655	19.6781
GJPT5D	19.884	17.5765	19.8407	19.9689	19.8425	17.7364	17.5726	17.4206
P30B2B	20.0111	17.9212	20.0478	19.9362	20.0493	18.026	17.9571	17.7806
9C1MNQ	18.7302	19.1952	18.677	18.7726	18.7409	19.2187	19.1837	19.1832
T76A9L	19.0501	19.7848	19.0085	19.091	19.051	19.7803	19.8035	19.7705
VHAI7W	19.507	17.5791	19.4569	19.6256	19.4386	17.6628	17.6021	17.4725
IFK0V2	19.4426	19.892	19.4365	19.3914	19.4999	19.8759	19.8226	19.9774
J9AJ01	19.6125	17.3064	19.5539	19.7212	19.5624	17.4531	17.2865	17.1797
KVXN1E	19.7136	17.3858	19.7061	19.8154	19.6192	17.4872	17.4134	17.2568
Y01VEH	19.5134	17.799	19.6031	19.2686	19.6686	17.8588	17.8374	17.7008
T6NT17	19.1512	19.5271	19.1178	19.1772	19.1586	19.5094	19.546	19.5258
2MB6KR	18.5092	18.8222	18.4942	18.4858	18.5475	18.8028	18.7948	18.8689
61CDGC	20.1748	17.4746	20.1626	20.2538	20.1081	17.611	17.4559	17.3569
B2GHU0	18.5931	17.145	18.4987	18.7458	18.5348	17.2027	17.1951	17.0372
UX6F9Q	18.8061	18.6798	18.7869	18.8276	18.8039	18.6889	18.702	18.6484
V4RJ43	18.6176	19.3451	18.6097	18.6069	18.6361	19.3374	19.3343	19.3635
VZ3VQN	17.5614	19.6063	17.4563	17.6462	17.5816	19.4997	19.4996	19.8196
ZYZ79R	18.4082	19.0899	18.4098	18.3719	18.443	19.1244	19.0841	19.0613
V2ETSI	19.3482	17.3853	19.5153	19.1005	19.4287	17.4535	17.4196	17.2829
GW1PTG	18.394	18.9412	18.3665	18.395	18.4204	18.9396	18.918	18.9662
QAA1TN	18.9663	19.456	19.0124	18.8435	19.0429	19.4213	19.4838	19.4629
U8M3K9	18.9017	20.0452	18.9075	18.7921	19.0056	20.0502	20.0574	20.028
40T6WH	18.6481	18.9891	18.6192	18.71	18.6152	18.9987	18.9327	19.0358
7G1ZKD	19.4267	18.0679	19.4832	19.3856	19.4113	18.1176	18.0597	18.0264
I6A5S7	18.5778	19.0736	18.5986	18.5306	18.604	19.0459	19.0979	19.0769
JRK96Z	18.1479	19.2163	18.0154	18.3609	18.0674	19.2271	19.2139	19.2079
SUE7LX	18.9421	19.2455	19.0045	18.8487	18.9729	19.2347	19.2156	19.2862
W6NXS0	18.7156	19.2641	18.7078	18.6654	18.7735	19.2947	19.2786	19.2189
R1F113	18.331	18.5613	18.2919	18.4132	18.288	18.5715	18.5273	18.5851
PYKR9B	17.9994	18.5405	17.9198	18.0697	18.0086	18.5178	18.5606	18.5431
KSV0XM	19.4418	16.7613	19.4237	19.5562	19.3454	16.921	16.7497	16.6133
3C2BWJ	17.0358	19.549	16.9103	17.0665	17.1306	19.3806	19.3827	19.8838
ECK8LG	20.0425	17.9442	20.1294	19.9087	20.0894	17.998	17.9513	17.8834
F91WU6	19.3429	19.3753	19.3184	19.3627	19.3477	19.3201	19.369	19.4369
4Q9CQT	18.5081	18.8641	18.5465	18.3865	18.5914	18.8752	18.8724	18.8449
6DQ39T	19.8535	17.4842	19.7265	20.0745	19.7595	17.6209	17.5032	17.3284
CAM23Q	18.5747	18.9269	18.5574	18.5566	18.6101	18.9495	18.8941	18.9371
816STY	19.2834	16.8664	19.3569	19.0345	19.4588	16.9242	16.9359	16.739
UPB5M5	18.6398	18.5506	18.5922	18.7137	18.6135	18.5652	18.5178	18.5687
R4XM2R	17.6903	18.0645	17.7501	17.604	17.7168	18.0203	18.0379	18.1352
3AX6CG	18.658	18.9349	18.6788	18.5849	18.7105	18.9174	18.9316	18.9558
TY031Z	19.298	17.9717	19.4832	18.9723	19.4386	17.9687	18.0228	17.9236
EZF9IN	19.4247	17.6457	19.4017	19.494	19.3784	17.7238	17.643	17.5704
GYV5V7	18.8718	18.9557	18.8928	18.8137	18.9088	18.9361	18.9631	18.9679
JV7GZ6	19.1743	17.5853	19.137	19.2284	19.1576	17.6133	17.5992	17.5436
WAKG1R	18.5772	18.7692	18.5871	18.5635	18.581	18.7648	18.7748	18.7679
X2E0H1	18.2397	19.2937	18.1321	18.3267	18.2604	19.1871	19.2947	19.3994
3CBS5R	18.1437	19.5317	18.0502	18.226	18.1549	19.5346	19.5261	19.5344
9XY3DG	18.2252	19.0158	18.1752	18.2152	18.285	18.964	19.0853	18.9982
S4AEC7	19.1141	17.0113	19.2198	18.947	19.1755	17.0843	16.9895	16.9603
TT25M1	18.8077	18.8418	18.8176	18.777	18.8286	18.8192	18.8501	18.856
VI5MD4	19.0046	16.6404	19.0043	19.0576	18.9518	16.7671	16.6329	16.5212
EUIG3C	18.8214	18.8059	18.7831	18.8682	18.813	18.7272	18.8617	18.8286
NQP1ZX	18.5802	17.0458	18.5633	18.6373	18.5398	17.1084	17.053	16.9759
S1YA7W	18.947	19.2039	19.0035	18.7987	19.0387	19.1868	19.2159	19.2091
T5D8XB	17.9523	18.8508	17.9234	17.9589	17.9747	18.8288	18.8863	18.8374
63GP52	19.4933	16.6337	19.4879	19.5769	19.4152	16.8596	16.6683	16.3731
74FNJK	17.8625	19.1869	17.7484	17.9537	17.8854	19.2057	19.1421	19.2129
GA7FG7	18.0604	18.3784	18.1276	17.9201	18.1335	18.356	18.3517	18.4275
H9S7ZZ	18.3483	18.7365	18.3679	18.293	18.3839	18.7057	18.7299	18.7739
SK3XBC	19.1356	16.5684	19.2422	18.937	19.2276	16.6808	16.6312	16.3932
F00D26	18.1412	18.6417	18.2037	18.0593	18.1606	18.6192	18.6541	18.6516
U9DM18	19.1592	17.1561	19.1621	19.2586	19.0569	17.2315	17.1569	17.0798
W7JQAT	18.2555	18.6746	18.3185	18.1137	18.3342	18.6525	18.6405	18.7309
Y1CLBV	17.7134	17.9295	17.657	17.7913	17.6919	17.975	17.8347	17.9787
ZQ326X	18.8221	18.5869	18.8049	18.8648	18.7965	18.5656	18.5981	18.597
01U1VE	19.0641	18.198	19.0283	19.1602	19.0037	18.2235	18.1583	18.2121
44TKHA	18.5313	18.2242	18.5971	18.3866	18.6102	18.2099	18.2539	18.2089
GHRN5T	18.8621	17.3347	18.9797	18.6027	19.004	17.3611	17.3719	17.2711
WCV94E	19.0939	17.5461	19.0492	19.2207	19.0118	17.6095	17.5344	17.4943
YBLQ63	18.2297	18.6908	18.2595	18.2108	18.2186	18.6879	18.6754	18.709
ZYH4BX	18.3538	18.572	18.4066	18.2888	18.3659	18.5313	18.5702	18.6146
6D6Z2R	19.1729	17.303	19.2361	19.1024	19.1803	17.3604	17.3292	17.2194
6RB142	19.352	17.2105	19.2843	19.4593	19.3124	17.2786	17.2142	17.1387
ER2CNQ	17.3398	17.7488	17.1775	17.5776	17.2643	17.7515	17.7206	17.7744
PFJ8PI	17.7139	18.7341	17.6321	17.7666	17.743	18.7184	18.7521	18.7318
UP4XN2	18.9755	18.4571	18.909	19.0853	18.9324	18.4843	18.4446	18.4424
2SL2GJ	18.0384	18.4495	18.0932	17.9253	18.0969	18.4331	18.4522	18.4631
5H969I	17.5775	18.6933	17.5664	17.5353	17.6309	18.6625	18.7812	18.6363
9HGS1L	16.7825	18.6653	16.6224	16.8931	16.8318	18.6123	18.661	18.7224
FXEC3Q	18.2657	17.9821	18.2736	18.2266	18.297	17.9355	17.9855	18.0254
HT4L1Y	18.0282	17.4548	18.0574	17.9645	18.0628	17.4535	17.4596	17.4513
QHE7IT	17.7017	18.8695	17.5989	17.8026	17.7036	18.9255	18.8037	18.8792
VNPE8R	17.0849	19.0898	16.946	17.1287	17.1801	19.0782	18.98	19.2112
XE2WF0	19.3107	17.3939	19.4965	18.9647	19.4709	17.4192	17.4399	17.3225
0R3YHS	18.1385	18.905	18.1244	18.1075	18.1836	18.8947	18.9185	18.9017
2BYT27	17.7832	18.2734	17.7458	17.7743	17.8296	18.2686	18.337	18.2147
TJBP45	17.3822	19.692	17.234	17.4464	17.4661	19.7384	19.6138	19.7238
Y2BFPY	19.4498	17.0814	19.4462	19.5228	19.3804	17.2305	17.089	16.9247
8P6R80	17.8232	18.0825	17.7883	17.8735	17.8077	18.0745	18.1212	18.0517
G3162F	19.1547	16.4815	19.0855	19.2634	19.1153	16.6522	16.5246	16.2675
IR21Q7	17.7553	18.2869	17.736	17.7642	17.7657	18.3075	18.2773	18.276
KUZ5B2	18.8442	17.005	18.8909	18.7955	18.8461	17.0231	17.1222	16.8696
NV4Y6S	18.6238	16.6587	18.7112	18.4541	18.7061	16.6879	16.7012	16.5868
QQ1SRH	16.9249	18.3281	16.9152	16.9207	16.9388	18.2813	18.3269	18.3762
ZRY4AM	17.9084	17.8469	17.9431	17.821	17.9611	17.8447	17.8545	17.8415
8160Y2	17.1975	17.2725	17.1784	17.2353	17.1788	17.2607	17.2916	17.2651
8F301T	16.7178	18.6437	16.5952	16.7849	16.7732	18.6271	18.6188	18.6852
9JEV76	18.3396	18.7264	18.317	18.3067	18.3949	18.7474	18.6934	18.7384
C4IA98	18.7465	18.7775	18.8268	18.5857	18.8269	18.7592	18.7741	18.7992
GC7XSK	18.149	18.7526	18.1371	18.1604	18.1496	18.7586	18.7281	18.7713
S2QYAG	20.587	18.0258	20.4688	20.937	20.3551	18.2242	17.9972	17.8562
1WCS7I	18.8627	19.0628	18.9621	18.6988	18.9271	19.0322	19.0533	19.103
4AF6N1	19.2417	17.4285	19.2128	19.2839	19.2285	17.5143	17.4203	17.3508
7U017G	17.1799	18.758	17.1202	17.2237	17.1958	18.5748	18.694	19.0052
B6F48P	19.0913	17.1879	19.0368	19.1463	19.0907	17.2558	17.1696	17.1383
D2DMXG	19.1998	17.115	19.164	19.3295	19.1058	17.2172	17.1233	17.0044
NS41IF	18.836	17.1778	18.9585	18.6253	18.924	17.2454	17.2148	17.0733
P43UC4	18.1154	18.3515	18.1659	18.0417	18.1386	18.3007	18.3786	18.3751
XR90DA	18.8268	17.2569	19.0203	18.4828	18.9774	17.2893	17.2669	17.2144
ZA6ZKK	17.937	18.3121	17.94	17.9113	17.9598	18.3399	18.2779	18.3186
7Q0HRU	19.5217	17.7665	19.4952	19.6003	19.4696	17.8204	17.7602	17.7187
D8UPNS	18.2859	18.6873	18.3625	18.1356	18.3595	18.6474	18.7132	18.7013
H559FZ	17.1385	18.0715	17.1606	17.0906	17.1642	18.0304	18.0761	18.1081
J7K1XS	16.7158	18.1703	16.6137	16.8166	16.717	18.2092	18.086	18.2156
JR1J9J	16.3776	16.8741	16.3759	16.2691	16.4877	16.8425	16.8833	16.8964
KU9SFJ	17.3235	19.4149	17.2137	17.3728	17.384	19.4808	19.3921	19.3717
RH103U	17.6697	18.7101	17.6454	17.6445	17.7193	18.7145	18.7127	18.7031
W4SF8H	16.9142	18.3679	16.8664	16.9076	16.9685	18.2924	18.3724	18.4389
ZPAF0L	17.7339	18.373	17.7406	17.7045	17.7566	18.355	18.3886	18.3755
6Z9DWY	17.4087	18.9171	17.3635	17.3863	17.4764	18.9061	18.9283	18.917
81A43L	18.4263	18.648	18.5103	18.2786	18.4902	18.6435	18.6391	18.6615
993YRW	17.8665	18.3894	17.9249	17.7806	17.894	18.3813	18.3963	18.3906
F3YBRW	18.3794	18.5307	18.4164	18.313	18.4088	18.5002	18.5499	18.5418
K0G9DF	18.1766	18.6008	18.2494	18.0314	18.2489	18.5755	18.5958	18.631
ZB3H4T	18.6629	17.6679	18.5691	18.8911	18.5284	17.7407	17.6784	17.5845
7FW3W7	18.6561	18.3329	18.7354	18.5022	18.7306	18.3411	18.3261	18.3315
AUXW6G	17.7854	18.2237	17.7841	17.7819	17.7901	18.228	18.1756	18.2676
CCZS04	18.2368	16.1462	18.2195	18.2682	18.2226	16.2373	16.1496	16.0517
H2NYVA	17.7776	16.8679	17.861	17.6571	17.8148	16.883	16.8211	16.8996
HCTL36	19.0703	16.6704	18.9964	19.2425	18.9721	16.7509	16.6773	16.5829
IH7417	18.504	17.7628	18.5232	18.4688	18.5201	17.8035	17.7263	17.7586
L14VXE	17.9186	17.9141	17.9646	17.9194	17.8719	17.9598	17.8957	17.8869
L9LT8B	18.1794	19.0465	18.2202	18.1115	18.2066	19.042	19.007	19.0905
NAQH5K	18.0946	17.9062	18.1398	18.0187	18.1253	17.9121	17.8905	17.9159
NTNX6Y	19.5152	17.0565	19.4546	19.6575	19.4334	17.1792	17.059	16.9314
THHQ0A	18.4935	15.7023	18.5325	18.4778	18.4704	15.8619	15.7524	15.4927
W00XVX	17.6411	18.4371	17.7084	17.5357	17.6791	18.4095	18.4303	18.4716
52KDTF	18.5116	17.1465	18.5386	18.5398	18.4563	17.1671	17.1178	17.1545
5H6FCE	18.0029	18.4265	17.9783	18.0278	18.0025	18.441	18.3805	18.4581
LLG5IK	17.5576	19.1353	17.4733	17.6426	17.5571	19.1037	19.129	19.1733
PLZ2LX	19.7368	17.8086	19.7321	19.858	19.6203	17.9035	17.7942	17.7282
TW40KZ	18.2465	16.8748	18.2612	18.271	18.2074	16.9822	16.866	16.7762
YBW5FY	16.7322	17.4878	16.8088	16.5828	16.805	17.468	17.4977	17.4978
D1W91V	18.9196	17.691	18.9847	18.7778	18.9963	17.6367	17.6261	17.8102
MID1KN	18.3409	18.7679	18.271	18.3996	18.3523	18.7313	18.7139	18.8586
N3WVHA	17.7786	17.0719	17.8302	17.6881	17.8176	17.047	17.0494	17.1193
PF9IHL	17.0727	18.3418	17.0069	17.1481	17.0631	18.3219	18.3434	18.3603
U48Z1V	18.7486	16.7725	18.8669	18.4995	18.8793	16.8428	16.8097	16.665
WEN01S	18.1579	18.3465	18.1462	18.139	18.1884	18.3441	18.3199	18.3756
ZBZ06L	18.6615	16.6463	18.8577	18.3143	18.8125	16.6585	16.6913	16.5892
077R6R	17.6513	17.9009	17.6139	17.6962	17.6437	17.9134	17.9284	17.861
67E0CQ	18.5102	19.6014	18.1734	18.955	18.4022	19.5112	19.503	19.7899
BTYH0Z	17.7207	18.0993	17.6727	17.7799	17.7096	18.1041	18.0927	18.1011
BWZ3C4	17.5215	17.9863	17.5609	17.4301	17.5736	18.0062	17.951	18.0017
FJN2AQ	18.144	18.1384	18.1375	18.0986	18.1959	18.1886	18.0995	18.1272
SD1YX7	18.7819	17.2768	18.7624	18.8966	18.6866	17.3338	17.2387	17.258
WLNU9H	18.3073	16.6575	18.3081	18.263	18.3507	16.7538	16.6575	16.5613
WY2I81	18.0213	18.354	18.0579	17.9006	18.1053	18.3237	18.3673	18.371
E8CC8A	18.8521	17.6552	18.7086	19.2083	18.6393	17.6983	17.5978	17.6694
G65HTE	18.557	18.5368	18.3629	18.6844	18.6236	18.5835	18.5474	18.4794
K02HG2	18.0296	18.3713	18.1112	17.9035	18.074	18.3669	18.3476	18.3995
UW0ZL7	17.4531	18.3131	17.3866	17.5021	17.4704	18.1894	18.4791	18.2708
WK3ZZ4	17.5929	18.0635	17.5411	17.614	17.6237	18.0521	18.0494	18.089
06EJ88	17.8995	18.9828	17.8901	17.8371	17.9711	18.9478	18.954	19.0466
4WKV82	18.5308	16.095	18.5507	18.478	18.5636	16.1661	16.1242	15.9947
AG833H	17.6879	17.8499	17.6331	17.8004	17.6303	17.8631	17.7937	17.8928
AWY9EV	18.0344	17.8006	17.8477	18.3691	17.8863	17.9202	17.7182	17.7635
EF2YWP	17.7215	18.2414	17.7163	17.7291	17.7191	18.193	18.3163	18.2148
LP056Y	17.9165	15.8586	17.5135	18.8018	17.4342	16.1124	15.7501	15.7133
NTJB5Y	17.4574	18.1678	17.4527	17.4141	17.5053	18.1753	18.147	18.1811
VHV9MM	18.6729	16.9555	18.6415	18.8068	18.5705	17.0267	16.8861	16.9537
0XM443	18.5073	17.5031	18.5222	18.4317	18.5682	17.4136	17.3645	17.7312
2I1I1C	19.1162	17.1144	19.0389	19.2527	19.0571	17.2336	17.1129	16.9967
86F2TK	20.6219	16.9216	20.605	20.6634	20.5973	17.2756	17.1229	16.3663
B6P3TA	17.4614	18.9933	17.4171	17.4818	17.4853	19.0698	18.9266	18.9835
BMD0WJ	18.7266	17.1779	18.8462	18.5032	18.8305	17.1647	17.2041	17.1647
PFQ45M	17.216	17.7182	17.1589	17.2477	17.2414	17.7452	17.7063	17.7031
Q3GPI2	17.0814	17.5699	17.0709	17.1022	17.0712	17.607	17.5393	17.5633
TT5FZ7	17.2269	17.1482	17.2165	17.2818	17.1822	17.1564	17.1128	17.1755
XYY1GX	17.5151	18.6672	17.5349	17.4657	17.5448	18.6541	18.6728	18.6748
04PXL7	17.4194	16.8819	17.4171	17.4122	17.4288	16.9679	16.8876	16.7903
1ZU96Y	17.0391	17.7181	16.7868	17.3902	16.9404	17.7322	17.6849	17.7374
4NAC8Z	17.3239	17.5452	17.3795	17.1984	17.3936	17.5152	17.5772	17.5431
51XJUZ	17.1437	17.7041	17.1394	17.1363	17.1555	17.6952	17.7155	17.7015
C2I0TN	17.7192	18.0255	17.791	17.6347	17.732	18.0272	18.0212	18.028
K82IJI	16.928	17.9463	16.8381	17.0568	16.8892	17.9723	17.8741	17.9926
UMQ844	17.8318	18.483	17.8352	17.8184	17.8419	18.4631	18.5187	18.4673
V9BYJB	17.763	17.7493	17.7479	17.7024	17.8388	17.7199	17.7439	17.7841
XZI9IJ	18.946	18.948	19.0189	18.8009	19.018	18.9203	18.9331	18.9905
YBSA71	18.1829	17.767	18.1282	18.2543	18.1661	17.8011	17.7375	17.7625
30A6BG	20.2328	16.5164	20.2841	20.7313	19.683	16.9928	16.6693	15.8873
9I3PL7	18.0838	18.4637	18.0359	18.123	18.0925	18.4842	18.4429	18.464
9KBG8L	17.6545	18.2557	17.6016	17.722	17.64	18.2544	18.2493	18.2635
LUT726	18.5613	16.5172	18.5082	18.6602	18.5154	16.6339	16.5505	16.3672
P6MJUK	18.5841	15.8164	18.6212	18.614	18.517	15.9707	15.8509	15.6275
WT2SCQ	18.3606	16.3754	18.2344	18.5162	18.3312	16.4874	16.3843	16.2546
Y6Q89P	18.1303	16.666	18.0755	18.237	18.0783	16.7353	16.6499	16.6127
79XKZD	17.1024	17.7412	17.1893	16.9034	17.2143	17.7135	17.8099	17.7003
F5FKV3	17.1365	17.0952	17.196	17.02	17.1936	17.0515	17.0476	17.1865
M41V37	18.9149	17.0231	18.9892	18.7471	19.0083	17.0742	17.0431	16.9521
SDD8BX	18.1266	18.7359	18.1825	17.9587	18.2385	18.7456	18.7404	18.7218
VDI6YU	17.409	17.8833	17.4238	17.3394	17.4638	17.8454	17.8842	17.9202
VN8AVF	18.4906	16.662	18.4087	18.6717	18.3912	16.7996	16.6208	16.5656
4Z06T4	16.9739	18.5162	16.9046	16.953	17.0641	18.4893	18.5283	18.531
CMMP9X	18.5363	17.796	18.5603	18.5567	18.4918	17.8032	17.7668	17.818
FX07CR	18.1505	18.4343	18.2014	18.0289	18.2211	18.4384	18.4187	18.4456
JMZ2BK	17.6368	17.8425	17.5546	17.7349	17.6209	17.8312	17.7734	17.9228
MZ047Q	17.9974	17.2917	17.9549	18.0447	17.9927	17.2535	17.3469	17.2746
QE5WJZ	17.7825	18.3301	17.7727	17.7767	17.7979	18.3286	18.3313	18.3304
SIT694	17.6659	18.199	17.6821	17.6486	17.6668	18.2074	18.1607	18.229
SUCZ0Z	17.4948	18.1791	17.4357	17.5707	17.478	18.2085	18.1194	18.2094
Y5HWJY	16.1505	18.1377	16.0914	16.1918	16.1683	18.167	18.0724	18.1738
0SFT85	18.0796	18.0058	18.0683	18.1134	18.0571	18.0294	17.9311	18.0571
7BIG84	17.7653	18.4758	17.8253	17.6141	17.8565	18.4536	18.4612	18.5126
ADRL3L	16.0587	17.966	15.9122	16.2397	16.024	17.9855	17.9786	17.9337
CFA80Z	16.6705	17.3293	16.6441	16.6964	16.6709	17.3708	17.2663	17.3509
IC58FC	17.373	18.0377	17.5061	17.1093	17.5037	17.9657	18.0758	18.0716
IYH2XP	17.2088	17.0509	17.2465	17.1174	17.2625	17.0494	17.1038	16.9996
NKTC04	19.5627	17.4542	19.484	19.6975	19.5067	17.5679	17.3829	17.4118
PZH5ZT	17.4437	16.8622	17.5316	17.3278	17.4718	16.8998	16.8499	16.8368
S6Z2J3	17.1527	18.6519	17.0888	17.1717	17.1977	18.6624	18.6081	18.6853
SLY8CF	17.5643	17.9738	17.6095	17.4951	17.5882	18	17.9751	17.9464
V30RJW	17.6988	17.6782	17.7358	17.6673	17.6933	17.6616	17.6705	17.7025
4N8NIC	17.6908	17.5796	17.6757	17.6809	17.7158	17.5702	17.5911	17.5774
FJS2VQ	17.0653	17.3232	17.0995	16.9507	17.1456	17.2857	17.3729	17.3109
HA71N0	16.5546	17.8715	16.532	16.5225	16.6095	17.8251	17.8799	17.9096
HVGJ4H	17.1425	17.9056	17.1464	17.0841	17.1969	17.8789	17.9274	17.9107
JN2MSV	18.2767	16.4358	18.2207	18.4077	18.2016	16.4862	16.4338	16.3873
KRJ4S2	17.0545	17.8018	17.1875	16.768	17.2081	17.744	17.815	17.8465
R65TT7	18.3311	18.3371	18.347	18.2409	18.4055	18.3282	18.3511	18.332
V5WWJ8	19.1499	16.9309	19.0419	19.3335	19.0743	17.0385	16.8633	16.8909
ZVPG3A	17.5788	18.0769	17.5403	17.6297	17.5663	18.0603	18.0496	18.1209
2022SK	17.748	18.1309	17.7659	17.7366	17.7414	18.0859	18.1355	18.1713
26JPZN	18.3169	16.1431	18.2437	18.3985	18.3086	16.1766	16.2097	16.0429
3KGV08	17.5124	17.9786	17.498	17.5141	17.525	17.9723	17.947	18.0165
4FW00R	18.0331	18.7734	18.0908	17.9067	18.1018	18.7578	18.7782	18.7844
4ZN4QC	18.0939	17.1987	18.1431	18.0049	18.1338	17.2109	17.1721	17.2131
C24K44	18.0679	17.8572	18.0473	18.0917	18.0648	17.8938	17.8536	17.824
CAI2GC	17.1869	17.9682	17.233	17.1524	17.1754	17.9443	17.9362	18.0241
G5WY8I	17.9937	16.4772	18.246	17.562	18.173	16.6151	16.4365	16.38
GNE51Z	17.7973	18.2259	17.6693	18.0051	17.7175	18.2748	18.2215	18.1814
HNK90J	18.2923	16.9469	18.2936	18.3177	18.2654	16.9882	16.9654	16.8872
JB3DWX	16.514	17.1672	16.5149	16.5216	16.5056	17.1642	17.1446	17.1927
KRF4CZ	17.5362	18.051	17.5482	17.4412	17.6193	18.0385	18.0634	18.0511
MLY2RP	18.2961	17.8545	18.3079	18.2809	18.2994	17.8398	17.8841	17.8396
MWEA9C	17.4778	17.934	17.4298	17.5565	17.4471	17.9704	17.8879	17.9438
UPNB5D	17.9819	18.9554	17.9871	17.9251	18.0335	18.9492	18.9658	18.9512
Y1D24R	18.1643	17.5476	18.274	17.9871	18.2317	17.5655	17.5142	17.5631
YE2V2Z	17.4148	17.8833	17.3495	17.484	17.4108	17.8999	17.9062	17.8439
YZ1RNT	17.8922	15.7068	17.8631	17.9798	17.8338	15.8503	15.7091	15.561
15VWWC	17.0739	18.1993	16.9983	17.116	17.1073	18.1033	18.1294	18.3652
305ARZ	16.309	18.4296	16.1006	16.4819	16.3444	18.4807	18.438	18.3702
405Q8S	17.8844	16.6762	17.8483	17.9363	17.8687	16.721	16.6427	16.6649
45MQKA	17.428	17.8613	17.368	17.4969	17.419	17.8375	17.8627	17.8836
93RZ5K	17.6154	17.9084	17.6367	17.6026	17.6069	17.8529	17.9592	17.9131
AS107A	18.2452	17.9208	18.2598	18.1891	18.2868	17.9007	17.9834	17.8782
DTRW9U	17.528	17.7979	17.5325	17.5304	17.521	17.8043	17.7798	17.8096
EB7VHI	17.0904	17.7263	17.2008	16.8555	17.2148	17.7868	17.6846	17.7074
EG5LEH	18.0504	17.6349	18.0382	18.0837	18.0293	17.6577	17.5787	17.6681
G44K46	15.9677	16.6469	15.959	15.931	16.0129	16.5996	16.6937	16.6472
H62ZJF	18.0266	18.5782	18.0786	17.9337	18.0676	18.5713	18.542	18.6213
JVEI5Y	18.198	16.0759	18.1822	18.2985	18.1133	16.1631	16.0837	15.9807
MNY5KW	16.21	16.7346	16.2701	16.1479	16.2119	16.6727	16.7487	16.7825
NVW2FV	18.0409	16.9214	18.1327	17.9201	18.07	16.9651	16.8839	16.9151
QE7GWV	17.5776	18.0488	17.6125	17.4636	17.6566	18.0242	18.0792	18.0429
SGZ2CH	17.1834	18.3459	17.171	17.1679	17.2114	18.3312	18.3466	18.3598
SJDP6S	18.5798	16.1143	18.571	18.6374	18.5309	16.2672	16.137	15.9388
T687E0	17.8633	18.1489	17.868	17.841	17.8809	18.1275	18.0988	18.2204
UKG7ME	17.5203	18.1538	17.5472	17.4648	17.5488	18.154	18.1388	18.1686
YGBE80	17.2654	17.6428	17.2911	17.2229	17.2822	17.6419	17.6289	17.6576
ZQ3F6U	19.3496	16.4872	19.2999	19.4809	19.268	16.6747	16.5194	16.2675
ZR1PS1	17.5633	18.2632	17.4614	17.6288	17.5997	18.2681	18.2896	18.2319
0R479N	18.4938	16.1937	18.3893	18.5796	18.5125	16.2455	16.0498	16.2857
1JKV8J	17.8806	16.6222	17.8511	17.9681	17.8227	16.6808	16.607	16.5787
1TT2GW	17.2442	17.727	17.2543	17.2209	17.2575	17.7225	17.692	17.7666
3WGP8R	17.21	17.7267	17.2084	17.2183	17.2031	17.7031	17.681	17.796
5I6DN4	19.7271	17.4485	19.7281	19.7874	19.6656	17.5775	17.4698	17.2983
691U9V	16.7149	17.6005	16.7087	16.7383	16.6976	17.6171	17.5771	17.6071
6GC407	17.4053	18.0535	17.4469	17.3403	17.4288	18.0307	18.0628	18.067
8X0KIE	17.2933	16.4024	17.1198	17.6006	17.1595	16.4989	16.3231	16.3851
9J2F9Q	18.1576	17.7632	18.1705	18.1587	18.1435	17.7605	17.7629	17.7663
A9FW4X	17.5848	17.7093	17.6046	17.5549	17.5949	17.6879	17.6751	17.7648
AUQB01	17.179	16.9713	17.1946	17.2785	17.0639	16.8723	16.9132	17.1284
C70Y3X	17.4988	16.2902	17.1973	18.0154	17.2838	16.4625	16.0451	16.3628
DMW7HF	18.4986	16.6052	18.6698	18.225	18.6011	16.6921	16.6066	16.5168
HQ0MCX	17.7087	18.1594	17.7168	17.7034	17.7059	18.168	18.1167	18.1934
I5E1T8	17.5819	17.8559	17.6056	17.5364	17.6035	17.8356	17.8747	17.8572
I9NQTG	16.4841	18.4543	16.3616	16.5079	16.5828	17.883	18.4661	19.0138
ICNT54	16.8376	17.8683	16.7416	16.9485	16.8229	17.8746	17.8396	17.8906
MAIH3N	17.6576	18.0758	17.6963	17.5703	17.7061	18.1161	18.0303	18.0809
MB6FU1	18.718	16.8547	18.8817	18.3901	18.8822	16.8915	16.84	16.8326
MNN997	18.6867	16.7495	18.7449	18.6365	18.6787	16.8269	16.7434	16.6781
MW0P8M	17.7903	18.1115	17.8438	17.6593	17.868	18.0994	18.1333	18.1018
P4XZCB	17.4926	17.8716	17.4923	17.4668	17.5187	17.8465	17.832	17.9364
RNZ1PG	17.2042	17.6522	17.2386	17.1768	17.1972	17.6904	17.5842	17.6819
SR3247	17.1923	16.7832	17.2759	17.1032	17.1977	16.8276	16.7725	16.7494
W9Z0UK	18.4494	17.1527	18.4326	18.4548	18.4608	17.2171	17.1456	17.0955
77YH77	17.4598	17.9355	17.4158	17.4925	17.471	17.8975	17.9884	17.9206
AYF5PU	17.1157	17.4993	17.1351	17.0754	17.1366	17.51	17.5144	17.4736
CW9EKZ	17.6381	16.3355	17.7294	17.5139	17.6711	16.3939	16.3118	16.3009
DZC4D8	18.1896	16.0729	18.1659	18.171	18.2318	16.1656	16.1236	15.9294
E0BZDJ	16.7701	16.9352	16.7191	16.8353	16.7558	16.8658	16.938	17.0019
FW1LZ6	16.8541	17.2003	16.8735	16.7987	16.8899	17.1997	17.1794	17.2219
HA9E1Y	16.342	17.7823	16.301	16.3935	16.3316	17.7399	17.8419	17.7652
K04UQ8	17.999	18.296	18.0471	17.9325	18.0175	18.3004	18.2571	18.3304
KLZ79N	16.4454	16.7798	16.482	16.3957	16.4584	16.7608	16.7569	16.8216
L0R0IL	18.5067	16.0909	18.6663	18.12	18.7339	16.1576	16.2153	15.8997
LD4CGC	16.9415	16.8588	16.9388	16.9337	16.9521	16.8503	16.8829	16.843
MT8Q6Z	16.386	16.7861	16.454	16.3266	16.3773	16.809	16.7374	16.8118
P4M8HI	17.5862	18.3477	17.562	17.6418	17.5546	18.4029	18.1833	18.4571
PM92F7	17.5662	17.9529	17.4838	17.7051	17.5097	17.9099	17.9522	17.9966
QX3B7H	17.2891	17.7059	17.2433	17.2927	17.3312	17.698	17.7379	17.6817
R0PHQE	17.0661	17.1446	17.1071	17.0078	17.0835	17.1268	17.1655	17.1414
SZ1DHP	17.3982	17.4694	17.4152	17.2869	17.4927	17.4541	17.4959	17.4583
T7SDPZ	17.6537	17.1533	17.6521	17.6787	17.6303	17.1721	17.1408	17.1471
UAEM0K	17.6876	15.7562	17.541	17.9679	17.5539	15.8773	15.7083	15.6829
V9UCIZ	17.7099	17.6282	17.765	17.647	17.7176	17.6282	17.6593	17.5972
W2MY31	18.671	16.8435	18.6597	18.7589	18.5944	16.9332	16.8396	16.7575
WH2NDV	16.9935	17.1857	16.9347	17.0272	17.0187	17.1585	17.2406	17.1582
Y0LS4I	17.0186	17.8059	16.8657	17.2367	16.9535	17.7322	17.856	17.8295
YHAP2I	17.7276	17.224	17.7836	17.6806	17.7185	17.2533	17.1107	17.3079
YQ8C5N	17.303	16.5741	17.2187	17.555	17.1353	16.6421	16.5445	16.5359
Z4CKFD	18.2628	18.2487	18.2964	18.246	18.2459	18.1978	18.1696	18.3786
Z71440	17.1855	18.2161	17.1575	17.1808	17.2184	18.175	18.2257	18.2476
ZGF32Z	17.4702	17.8597	17.5084	17.4209	17.4814	17.8429	17.8237	17.9124
0FVV8A	17.7705	17.5605	17.6382	17.9311	17.7422	17.6437	17.4863	17.5515
416KLQ	17.9879	16.1302	18.1363	17.7907	18.0366	16.2116	16.1326	16.0463
5W32PJ	17.8621	16.4942	17.8292	17.987	17.7702	16.5745	16.4563	16.4518
6A5V28	17.7036	17.9809	17.7198	17.5976	17.7932	17.9685	18.0197	17.9545
B2ZZCM	17.0925	17.0167	17.0572	17.1503	17.0699	17.0019	17.0489	16.9993
LB9ZWL	16.3574	17.6411	16.2556	16.453	16.3635	18.75	17.6532	16.5202
LMC2LS	18.2141	16.3296	18.3911	17.9152	18.336	16.3329	16.3851	16.2709
LPU4ZQ	16.4995	17.9032	16.4656	16.4602	16.5726	17.9353	17.8694	17.905
RCT9SE	16.4076	18.03	16.279	16.4572	16.4865	18.0072	18.0301	18.0527
UA9ND9	17.3751	17.9004	17.2916	17.4967	17.3368	17.9118	17.8927	17.8966
XD58IC	17.9706	18.1024	17.9556	17.9804	17.9757	18.1002	18.0885	18.1186
XEQF22	18.5831	16.4207	18.5258	18.6655	18.5581	16.5493	16.4062	16.3067
YR7HYJ	17.8667	15.9395	17.8551	17.8896	17.8554	16.0553	15.9445	15.8186
22S773	16.0395	18.3246	15.8912	16.1203	16.1071	18.3425	18.3639	18.2673
2KKI49	16.9198	16.8863	16.9376	16.9178	16.9039	16.8691	16.8812	16.9087
7JNS89	16.7968	17.6908	16.6724	16.9057	16.8124	17.6587	17.7285	17.6852
82UWY2	17.4819	17.5889	17.4523	17.4571	17.5362	17.5679	17.5984	17.6003
8NQ2PZ	17.7109	17.7756	17.782	17.5561	17.7946	17.7834	17.7342	17.8092
8W34DS	17.2369	17.9708	17.2708	17.1351	17.3048	17.946	18.0062	17.9601
9BA4YH	17.5202	16.4055	17.6484	17.378	17.5341	16.4379	16.3927	16.3859
C5IBYI	15.9575	17.5334	15.7885	16.1	15.984	17.5967	17.4406	17.563
D99XSD	18.4156	16.0911	18.4429	18.4881	18.3158	16.1347	16.1402	15.9983
DVM8T3	17.5859	15.9587	17.6523	17.4251	17.6804	16.0058	16.0238	15.8463
FA7QKA	17.021	17.5506	17.0197	17.0101	17.0333	17.4999	17.5138	17.6382
FJ1AK4	17.3392	17.8516	17.428	17.1598	17.4298	17.834	17.8334	17.8874
HH0JGC	17.2813	17.4625	17.2701	17.2105	17.3635	17.4402	17.5084	17.4389
I4THJE	17.0694	17.5147	17.0747	17.0486	17.0849	17.5117	17.496	17.5365
IEPX8R	17.7009	17.9551	17.722	17.6638	17.7169	17.9109	17.9465	18.0078
N7BB1S	17.4487	18.4496	17.3785	17.5176	17.4501	18.4427	18.4134	18.4928
N7I05Z	17.5002	17.8543	17.5339	17.4486	17.518	17.8244	17.8737	17.8647
NA6443	16.2814	18.3189	16.0685	16.444	16.3317	18.3931	18.3707	18.1928
NL7PFA	17.1292	17.7542	17.116	17.1339	17.1378	17.7735	17.7654	17.7238
PDV9H3	16.6562	17.8874	16.462	16.8959	16.6106	17.903	17.8233	17.9358
TT7XH0	17.2716	17.4114	17.3101	17.2289	17.2759	17.3937	17.3996	17.441
VHU77H	17.5935	17.8665	17.6232	17.5351	17.6221	17.8507	17.8777	17.8712
W5WKZB	17.1925	17.7665	17.239	17.0913	17.2472	17.7715	17.75	17.778
YG1L25	17.3948	17.7261	17.3773	17.3606	17.4466	17.7291	17.7096	17.7396
4IG6PJ	18.0827	16.0718	18.1724	17.8925	18.1831	16.2287	16.015	15.9717
5GPW5B	18.4441	15.7691	18.2862	18.6683	18.3779	16.0247	15.7694	15.513
A37Y50	16.5457	15.464	16.2265	17.0925	16.3182	15.7402	15.19	15.4617
D1TD5B	15.86	17.6182	15.8077	15.9052	15.867	17.704	17.5349	17.6157
E8SZBC	17.181	16.9265	17.1585	17.2007	17.1837	16.9387	16.8709	16.9699
ID3432	16.7672	17.0578	16.8004	16.65	16.8513	17.0539	17.0581	17.0613
IKMM6A	17.7206	17.6258	17.6753	17.8126	17.674	17.6782	17.594	17.6053
JX8YLS	17.5755	16.152	17.5927	17.5269	17.6069	16.1879	16.1416	16.1264
KU3YBZ	16.369	17.9546	16.2785	16.4223	16.4061	18.0274	17.9336	17.9028
LQNM08	17.2179	17.8594	17.2094	17.1683	17.2761	17.8716	17.8308	17.8759
PFNU0X	17.5433	16.8547	17.4887	17.6535	17.4877	16.8801	16.8472	16.8368
Q03SHX	18.3857	15.8116	18.3342	18.5177	18.3052	15.9779	15.8226	15.6342
S0M071	18.6042	16.7252	18.7257	18.4155	18.6714	16.8721	16.6055	16.6979
T0DAJU	17.3979	17.1636	17.5692	17.109	17.5154	17.1642	17.1415	17.1852
UNN1LQ	16.6535	17.5609	16.6555	16.702	16.6029	17.5326	17.4484	17.7017
VN2ELX	17.4784	16.5871	17.4749	17.4419	17.5184	16.6765	16.5999	16.4847
X5J7Y9	16.8199	18.393	16.8348	16.7616	16.8633	18.3514	18.3321	18.4956
228PAQ	16.8561	17.9078	16.8112	16.9193	16.8379	17.8263	17.7779	18.1191
3YC2HT	17.6734	17.6741	17.6469	17.7456	17.6277	17.6735	17.6688	17.6802
4V2TIF	18.431	15.8599	18.3863	18.4892	18.4175	16.0064	15.9051	15.6681
6K40U8	16.8222	17.525	16.805	16.832	16.8295	17.5238	17.5187	17.5324
76IQRR	16.9071	17.609	16.8777	16.9573	16.8863	17.7236	17.5673	17.5362
BGN30W	17.9764	15.5592	18.1094	17.7628	18.0571	15.5966	15.6154	15.4655
CYMD29	17.7734	16.4921	17.9751	17.2822	18.0628	16.4778	16.5649	16.4337
ESH7KG	16.9866	18.1426	16.945	17.0154	16.9994	18.1268	18.1819	18.119
GS5YLT	16.7179	16.7269	16.7416	16.6791	16.733	16.7025	16.763	16.7151
JT5ZHZ	17.4886	17.8726	17.5279	17.4393	17.4985	17.8536	17.8381	17.9261
JX5WJ5	16.6	16.5147	16.4884	16.7777	16.5338	16.5662	16.5111	16.4668
LE2Y29	16.8776	17.4446	16.9365	16.7015	16.9949	17.4367	17.4478	17.4494
LMZT46	16.2749	17.4842	16.183	16.3451	16.2967	17.4734	17.5255	17.4536
PG0L05	16.5855	17.1287	16.6444	16.4829	16.6291	17.146	17.1038	17.1363
QU1D1P	18.3016	16.8603	18.2678	18.4465	18.1904	16.8897	16.8417	16.8496
R1IICI	17.9942	17.6471	17.9906	17.9415	18.0506	17.6636	17.6539	17.6237
RR7AK4	17.5371	17.829	17.6088	17.3699	17.6328	17.82	17.8385	17.8284
S9NP0T	17.3598	16.446	17.3612	17.364	17.3541	16.4508	16.4552	16.4319
SF2YP5	18.0701	18.5322	18.1249	18.005	18.0806	18.4666	18.4992	18.6308
SQZ1L0	18.0125	17.1107	18.101	17.8743	18.0622	17.1442	17.073	17.1149
X181HS	17.9094	15.5522	17.8753	18.0982	17.7549	15.7195	15.5209	15.4162
X4HZ2T	17.8703	18.2606	17.8606	17.8364	17.914	18.2783	18.2235	18.2801
ZVTH8F	16.6964	17.4762	16.6907	16.6797	16.7189	17.459	17.4592	17.5104
05K2HA	17.7991	18.1985	17.7972	17.777	17.8231	18.1881	18.1659	18.2415
14YEDZ	18.968	16.952	18.9756	19.0167	18.9116	17.0313	16.954	16.8707
1BU1FJ	17.5914	16.4471	17.6671	17.5123	17.5949	16.4698	16.4425	16.429
2QK23Q	16.6716	17.6719	16.6123	16.6668	16.7358	17.6436	17.6508	17.7214
49I11A	17.0944	18.6304	16.8812	17.2482	17.1538	18.6121	18.5233	18.7558
541GKY	16.6184	16.6207	16.5952	16.6155	16.6444	16.6641	16.6127	16.5853
5G0V08	18.5958	16.8647	18.6202	18.5851	18.582	16.9332	16.8227	16.8382
67RSVA	16.136	16.6913	16.2212	15.9143	16.2724	16.611	16.7972	16.6656
8C9R1J	19.1188	16.6557	19.0918	19.1311	19.1335	16.7933	16.7047	16.4692
B7D93H	17.3952	17.3869	17.4451	17.3925	17.3478	17.3934	17.3371	17.4301
CK6KU2	17.3733	16.8805	17.371	17.3545	17.3944	16.892	16.89	16.8596
GM134S	16.7714	17.7193	16.6988	16.8767	16.7387	17.7167	17.6554	17.7858
I2NN3I	17.3355	17.5769	17.3381	17.3728	17.2955	17.5532	17.5366	17.6411
ICF70N	17.5137	14.9023	17.4087	17.7275	17.4049	15.097	14.9265	14.6832
JL5UQ6	17.5857	15.8483	17.7232	17.4095	17.6245	15.8476	15.8601	15.8373
K29YM9	17.7962	17.5095	17.761	17.9226	17.7051	17.514	17.5172	17.4972
KW5NHF	17.6228	17.2926	17.5579	17.8032	17.5074	17.1905	17.2537	17.4335
L4IVZW	16.0807	16.3546	15.9638	16.2758	16.0026	16.3549	16.3517	16.3572
QH9D47	17.6734	16.3188	17.6911	17.6239	17.7052	16.3464	16.3191	16.2908
QWSB5M	17.7043	18.2353	17.7622	17.5575	17.7932	18.2317	18.2366	18.2374
RCA0E6	17.2638	18.1017	17.2013	17.3722	17.2178	18.1007	18.0563	18.1481
RJ91AH	18.3863	16.4094	18.3568	18.4669	18.3353	16.5053	16.4504	16.2725
SJ1504	18.7803	17.1034	18.7787	18.8134	18.749	17.1942	17.0835	17.0325
TII4IQ	17.8883	16.0013	17.8881	17.8403	17.9364	16.0896	15.9843	15.93
TN9YNV	17.9228	16.7813	17.9842	17.8431	17.941	16.8437	16.671	16.829
VA70GF	17.1436	17.5442	17.2107	16.9784	17.2418	17.5243	17.5683	17.54
VW53Z5	17.1884	17.1661	17.2827	17.0299	17.2527	17.1958	17.1127	17.1897
WFT48X	17.3518	17.7925	17.3924	17.303	17.36	17.7903	17.7552	17.8321
X06Q7Q	17.8791	15.9731	18.1101	17.4485	18.0789	16.0122	16.0146	15.8926
Y8KTYY	16.1421	17.2818	16.0677	16.2341	16.1246	17.3613	17.3014	17.1828
ZHT6Z8	17.002	17.5614	16.9537	17.069	16.9834	17.5735	17.556	17.5548
ZTJ4JW	17.9359	16.3761	18.0719	17.6759	18.0599	16.3788	16.4432	16.3062
0NDH2Q	16.6843	17.1998	16.6153	16.722	16.7157	17.1454	17.2167	17.2374
4VY1XX	17.6593	16.8033	17.5851	17.8142	17.5786	16.89	16.7013	16.8186
70V125	17.3761	16.5883	17.4267	17.2765	17.4251	16.5858	16.5926	16.5866
8V8U4B	17.1101	17.6746	17.1087	17.1177	17.1039	17.5611	17.574	17.8888
BJ0NT8	16.3021	17.0426	16.2196	16.4196	16.2671	17.0368	16.9546	17.1365
CYV5WW	17.4037	13.7299	17.4052	17.4054	17.4005	13.9739	13.9124	13.3033
DB4GMR	16.7867	17.2698	16.7562	16.8409	16.7629	17.2312	17.2126	17.3657
G3H6Y6	18.1824	16.3752	18.1343	18.2795	18.1334	16.474	16.3816	16.2698
HLUA2X	16.4699	16.847	16.4332	16.5248	16.4516	16.8216	16.8334	16.886
JWB9EG	16.6485	16.9402	16.5599	16.7596	16.6261	16.9431	16.9502	16.9272
K5ZCN3	17.114	17.2167	17.1021	17.1564	17.0835	17.218	17.173	17.2591
LBD14B	17.3338	17.2591	17.3763	17.2138	17.4114	17.2485	17.2961	17.2327
M7DLA2	16.4498	16.929	16.4119	16.5162	16.4212	16.9512	16.9173	16.9186
MF538D	17.995	16.1973	17.8961	18.1556	17.9332	16.273	16.2145	16.1045
MJA9UR	16.7125	17.4237	16.6934	16.6615	16.7824	17.4266	17.3883	17.4563
MZCS2R	17.8701	18.0711	18.007	17.5732	18.0302	18.0399	18.1091	18.0642
NJJ8BU	19.4386	17.2735	19.3103	19.8008	19.2048	17.4473	17.1984	17.1749
P2WQA7	17.2622	17.9326	17.205	17.3179	17.2636	17.8974	17.9361	17.9643
RL25CR	16.4732	17.5374	16.4579	16.4094	16.5522	17.5074	17.5374	17.5674
S2MXQV	17.0803	17.2795	17.0912	17.0041	17.1456	17.2825	17.2805	17.2756
SPI6LL	16.9276	16.996	16.9828	16.8425	16.9576	16.9951	16.9744	17.0185
T6TLY6	16.4103	16.8916	16.4299	16.3258	16.4754	16.9347	16.847	16.8931
U84FQB	17.8527	16.2887	17.8778	17.8159	17.8645	16.3264	16.2903	16.2494
V41D0B	17.374	15.4535	17.3629	17.3979	17.3612	15.5237	15.444	15.3928
WIG9V3	17.611	15.6821	17.7389	17.3738	17.7202	15.7015	15.7779	15.5668
XRU281	16.3896	14.4081	16.3954	16.4189	16.3544	14.4888	14.4555	14.2799
XZ4G98	17.8101	15.932	17.8629	17.6276	17.9397	15.9914	15.9776	15.8271
YL8857	17.5993	16.372	17.5608	17.6106	17.6263	16.4122	16.3929	16.3108
ZI8FA8	17.2673	16.8954	17.2889	17.1977	17.3153	16.9089	16.908	16.8694
08HL65	16.1633	17.3175	16.0722	16.2497	16.1681	17.3222	17.3375	17.2927
1ZJY2Z	16.2172	17.936	16.1885	16.1866	16.2766	17.8892	17.8774	18.0414
2U24C8	15.9067	17.8202	15.8383	15.9586	15.9234	17.7159	17.8409	17.9039
766E3J	17.4258	17.188	17.4063	17.4457	17.4255	17.2225	17.163	17.1784
80CTZT	17.6572	17.0828	17.6375	17.6285	17.7055	17.1033	16.9553	17.1896
86D3P6	17.4813	17.1517	17.477	17.5206	17.4463	17.1218	17.1527	17.1806
88CVAX	16.531	16.7331	16.5578	16.544	16.4912	16.7369	16.6897	16.7726
AGKE2S	16.7078	17.3116	16.6961	16.6883	16.7391	17.3271	17.3007	17.3069
BW88YF	16.4702	17.1852	16.4011	16.5906	16.4187	17.2422	17.2162	17.0973
E3NNBV	17.646	17.0342	17.6881	17.6312	17.6187	17.0419	16.971	17.0895
FDTJ9Q	16.3025	16.8619	16.327	16.3428	16.2376	16.8717	16.8001	16.9138
GJ5TV3	16.5322	17.3111	16.5315	16.5337	16.5314	17.3071	17.2772	17.3489
GKFC1I	17.3435	17.5623	17.3859	17.2644	17.3803	17.5201	17.5034	17.6635
H6JZ6S	16.176	16.8903	16.122	16.2687	16.1373	16.8923	16.8308	16.9477
HI5YN3	15.9558	16.5035	15.933	15.9428	15.9917	16.4589	16.5391	16.5124
HJC2UA	17.3415	16.1449	17.4912	17.132	17.4013	16.1541	16.118	16.1627
HY6ZXD	18.1572	18.2282	18.2849	17.9372	18.2495	18.165	18.2406	18.2791
PUAG43	16.7569	17.2276	16.7505	16.7907	16.7294	17.2332	17.2076	17.2419
U5K5MH	16.383	17.4041	16.3156	16.4308	16.4027	17.3996	17.376	17.4368
V7GKU1	16.8262	17.0015	16.8002	16.8546	16.8237	17.0258	17.032	16.9465
W3Z0VE	17.0464	16.8205	17.0822	16.9814	17.0755	16.7911	16.863	16.8074
WT3DYW	17.4895	18.0075	17.5343	17.4271	17.507	18.0276	17.9816	18.0133
WZ366M	17.017	17.7645	16.9488	17.1021	17.0001	17.753	17.7609	17.7797
X582RR	17.2752	17.9123	17.1737	17.3637	17.2884	17.9367	17.8573	17.9431
YHU8PA	17.4646	17.7109	17.4485	17.4744	17.4709	17.6612	17.662	17.8095
YT3TY8	16.6693	17.0128	16.6282	16.7285	16.6512	17.0698	16.9805	16.9882
4PD0PP	18.3599	15.6053	18.2716	18.5553	18.2527	15.8186	15.6348	15.3626
4SGX54	16.7962	17.2803	16.6894	16.9358	16.7635	17.3062	17.2477	17.287
6W7F9R	18.8057	16.6972	18.9874	18.5509	18.8789	16.746	16.706	16.6395
A0CASP	16.5471	18.4062	16.4121	16.6386	16.5906	18.3969	18.4108	18.4109
AIGQ5R	15.9028	17.6841	15.8369	15.9294	15.9419	17.695	17.6569	17.7005
C37FLM	17.1393	17.3238	17.1136	17.1684	17.1358	17.3189	17.31	17.3425
DZ6J9T	18.2009	17.0258	18.1661	18.2811	18.1555	17.0196	17.0055	17.0522
EIW12T	16.8744	17.2063	16.9823	16.653	16.988	17.181	17.2275	17.2104
HTSJ7Y	16.8904	17.538	16.933	16.7756	16.9625	17.4889	17.5258	17.5993
HXC8TF	16.849	17.5274	16.853	16.9238	16.7701	17.4973	17.464	17.621
J4YCND	17.3493	14.4426	17.5542	16.8562	17.6377	14.5677	14.6661	14.0939
MLA72C	16.668	16.9915	16.6205	16.7465	16.6371	16.9497	17.0107	17.0142
MX1CYR	16.3193	16.6106	16.2937	16.362	16.3023	16.5958	16.616	16.62
NN0MZU	19.4528	15.9684	19.2833	19.7659	19.309	16.3059	15.985	15.6142
Q8EGAM	16.193	16.9822	16.0712	16.378	16.1296	16.9824	16.949	17.0153
RBH7VQ	17.1923	17.3237	17.1911	17.1673	17.2185	17.3297	17.2962	17.3451
RSC0PJ	17.4703	17.6259	17.5375	17.3378	17.5358	17.6164	17.6027	17.6586
SG55F2	16.7122	17.7321	16.6297	16.7813	16.7255	17.7981	17.6749	17.7233
SXH817	16.4539	17.6187	16.445	16.3976	16.519	17.6072	17.5801	17.6688
SYK0BG	16.6671	16.837	16.5888	16.7836	16.6289	16.8894	16.8028	16.8186
T9C115	17.0775	16.2521	17.1371	16.9945	17.1008	16.3512	16.2066	16.1985
TNA3AF	17.2579	16.7714	17.1246	17.508	17.141	16.7591	16.761	16.794
WJD9KW	15.5687	17.0651	15.526	15.6566	15.5234	17.0837	17.0362	17.0753
X4R686	16.738	15.7628	16.7505	16.6981	16.7653	15.8206	15.6974	15.7703
X5SRIL	16.4643	17.3052	16.4714	16.3446	16.577	17.2946	17.3096	17.3115
XKPY92	16.4881	17.3335	16.4033	16.5628	16.4982	17.2864	17.3033	17.4108
Y6NHJS	16.9411	17.3297	16.9622	16.9376	16.9234	17.3037	17.3089	17.3765
3B8Q14	17.0155	15.7312	16.5746	17.7851	16.6867	15.9429	15.6227	15.6281
3BP915	17.114	16.7031	17.18	17.0118	17.1502	16.7234	16.7017	16.6842
6D1JC0	17.0061	17.3548	17.1148	16.9449	16.9585	17.3373	17.3174	17.4098
6F8CQC	16.8379	15.3648	16.9559	16.4067	17.1511	15.3502	15.4643	15.2799
6RQN7L	16.9086	17.305	16.9104	16.8582	16.9573	17.247	17.2948	17.3732
84ERH3	16.3015	18.4399	16.2691	16.2909	16.3444	18.2244	18.3202	18.7752
ADL7PQ	15.9945	16.3357	15.8591	16.1606	15.9638	16.3673	16.2932	16.3466
B3E7YS	17.3151	17.5489	17.2623	17.3699	17.3131	17.5147	17.5669	17.565
BY0JE8	16.3199	17.0519	16.3023	16.3018	16.3557	17.032	17.072	17.0519
DQ0LIB	16.0869	16.9251	16.1477	15.9546	16.1585	16.911	16.9787	16.8855
EL261C	16.531	17.1486	16.476	16.5764	16.5407	17.1466	17.1465	17.1528
F0DT7Y	17.4335	17.5971	17.4131	17.4618	17.4258	17.6249	17.5704	17.5962
FQ5VPC	16.9314	17.4793	16.943	16.8949	16.9564	17.4973	17.4353	17.5052
H4HZRI	16.6674	16.5491	16.6773	16.704	16.621	16.5631	16.5367	16.5475
IYH8UQ	17.6678	15.9049	17.7809	17.4723	17.7501	15.891	15.9668	15.857
K9KY54	16.0251	17.28	15.9812	16.0215	16.0725	17.2742	17.2432	17.3227
KFNQ82	15.8606	16.5678	15.7559	15.9452	15.8807	16.5911	16.5782	16.5342
NY0XIY	17.5419	18.629	17.4953	17.4999	17.6306	18.5614	18.5189	18.8066
P7SG64	16.5485	17.6525	16.4691	16.5953	16.5813	17.6137	17.6501	17.6938
PSQ86Q	15.2351	15.7042	15.1976	15.2974	15.2102	15.6959	15.7318	15.685
Q8LDW0	16.9115	16.8515	16.9115	17.0019	16.821	16.833	16.8281	16.8933
Q8WU48	17.1326	17.835	17.0484	17.2002	17.1493	17.8967	17.7802	17.8282
QDE700	17.4987	17.6058	17.3983	17.5639	17.534	17.5507	17.7035	17.5632
QXN52H	17.2172	17.6081	17.2511	17.1876	17.213	17.612	17.5791	17.6332
RDL55E	16.45	16.2724	16.5013	16.3978	16.451	16.2929	16.2505	16.274
SJPB47	16.8119	16.2918	16.8964	16.6205	16.9187	16.2873	16.3339	16.2543
SMB8XB	17.2632	17.0752	17.1773	17.3083	17.3039	17.0961	17.033	17.0966
SYQX0D	16.7007	17.0509	16.6818	16.6812	16.7391	17.0285	17.0366	17.0877
T960E2	16.9265	17.2109	17.0401	16.7885	16.951	17.1611	17.1912	17.2804
U8ESB5	16.2664	17.7399	16.0392	16.535	16.225	17.7845	17.6294	17.8058
ULUP0R	17.6355	17.5385	17.5786	17.6993	17.6285	17.5413	17.5231	17.5511
W4MS3F	16.9489	17.0054	16.9991	16.7909	17.0567	17.0074	17.041	16.9679
WM01M4	17.1374	14.9179	17.1362	17.1978	17.0781	15.0693	14.9447	14.7398
WPQ881	16.732	17.0219	16.7677	16.6375	16.7908	17.0173	17.0177	17.0306
XE3XSF	16.3244	16.9707	16.3146	16.3077	16.3508	16.9411	16.8733	17.0976
XUHW1T	16.9149	17.1874	16.9369	16.8483	16.9594	17.2092	17.1556	17.1974
YR2NFS	17.1953	17.5167	17.2903	17.0241	17.2717	17.475	17.5202	17.5548
08H2K0	16.9014	16.6597	16.9983	16.7467	16.9593	16.6059	16.6653	16.7078
2BY1CI	17.2363	15.4115	17.3718	16.9984	17.3386	15.4017	15.436	15.3969
31U4BG	17.3911	18.3017	17.3497	17.358	17.4657	18.2871	18.3004	18.3177
3G0LJS	16.7278	14.7286	16.9201	16.4649	16.7983	14.7964	14.7267	14.6628
4I2CMT	16.5461	16.6962	16.5754	16.513	16.5498	16.6899	16.7158	16.6828
6KUP6V	16.7895	15.6984	16.808	16.7713	16.7892	15.7657	15.6688	15.6607
94RAPG	17.0221	17.3187	17.0622	16.9292	17.075	17.3214	17.2174	17.4171
A7U9PP	18.0056	16.0749	17.9308	18.1141	17.972	16.2197	16.0223	15.9826
BLU62M	17.0911	18.0887	17.0611	17.1466	17.0655	18.1132	18.0864	18.0665
BNQL10	16.5035	16.7791	16.4592	16.5867	16.4644	16.75	16.7362	16.851
EJ0ZDQ	17.1607	17.5064	17.1427	17.24	17.0996	17.4878	17.4748	17.5568
FU46H2	17.0796	15.3883	17.0046	17.2133	17.0208	15.5288	15.3043	15.3317
GC5CXU	16.6858	16.9624	16.6748	16.7256	16.6568	16.9688	16.9796	16.9389
HEPJ9B	17.7157	17.1342	17.4362	18.2483	17.4626	17.1815	17.0937	17.1275
HEV2WD	16.6599	16.9628	16.5455	16.8246	16.6096	17.017	16.9064	16.965
I8FEWW	17.8993	17.5254	17.7359	18.1287	17.8333	17.4688	17.4787	17.6286
JJF32N	16.884	17.3152	16.9051	16.8477	16.8993	17.295	17.3074	17.3432
JKDT9F	16.0757	15.5254	16.0949	16.0365	16.0959	15.5861	15.5411	15.4488
K1EW2C	15.484	17.1264	15.339	15.5602	15.5528	17.1608	17.0611	17.1572
L41CIL	17.2835	16.6917	17.2448	17.2648	17.3411	16.6834	16.719	16.6727
L69YUE	16.9262	15.6072	16.9171	17.0402	16.8213	15.6218	15.5366	15.6633
MXS7GY	16.833	17.0049	16.8663	16.738	16.8946	16.9845	17.0667	16.9635
N5E9VC	16.3335	16.9677	16.3457	16.2888	16.366	16.9642	16.984	16.955
NM7WM1	17.354	15.8771	17.3725	17.3401	17.3494	15.9427	15.8489	15.8397
PD2L2L	18.3199	15.9527	18.2024	18.5012	18.2561	16.1267	15.9713	15.7601
PYJ41C	16.7723	16.9687	16.7706	16.7836	16.7628	16.9728	16.9394	16.9939
R73VTB	16.6782	16.9167	16.6916	16.6704	16.6726	16.8841	16.9134	16.9527
RKD053	18.2036	15.683	18.1575	18.3288	18.1244	15.8094	15.7273	15.5122
RYM43V	16.5949	16.6311	16.5491	16.6694	16.5661	16.6705	16.5807	16.642
S9NTH3	16.7585	17.0184	16.7799	16.6182	16.8774	17.0061	17.0247	17.0244
SA47EU	16.4638	16.5404	16.422	16.5087	16.4608	16.577	16.5242	16.5201
TBA1JX	17.1023	15.261	17.0571	17.2324	17.0175	15.3622	15.2582	15.1625
U6RNCV	17.2621	17.124	17.2635	17.2831	17.2398	17.1876	17.0985	17.086
VAT0VP	17.2244	15.3317	17.3051	17.0603	17.3079	15.3511	15.3416	15.3025
VQ9M9S	17.1785	16.5408	17.4037	16.7797	17.3523	16.5015	16.5755	16.5455
VS9LD3	16.7267	16.5249	16.7361	16.6386	16.8053	16.5021	16.4683	16.6044
VTP8RR	17.0747	16.5702	17.089	17.1067	17.0286	16.5836	16.5768	16.5501
VW8XB4	16.3358	16.7977	16.2694	16.4409	16.297	16.705	16.8583	16.83
Y8RRZC	17.5163	17.9874	17.451	17.6092	17.4887	18.0052	17.867	18.0901
Z2MV1Y	16.1546	16.4892	16.1424	16.1907	16.1307	16.4851	16.5106	16.472
ZFC78D	17.3684	17.6364	17.3081	17.417	17.3803	17.7154	17.5603	17.6334
ZLWU4E	16.7611	16.2155	16.7782	16.8071	16.6981	16.246	16.1852	16.2154
021TT5	16.7181	15.6141	16.6825	16.7889	16.6829	15.6419	15.5556	15.6447
0R79PA	16.473	16.7762	16.4489	16.4327	16.5374	16.7698	16.8109	16.7477
340GL5	17.6022	17.8966	17.56	17.6577	17.5891	17.8787	17.9524	17.8588
382XQL	16.9474	17.8349	16.87	16.9933	16.979	17.8183	17.7887	17.8977
4W8SKF	17.1722	17.8399	17.1851	17.1625	17.1692	17.8105	17.8377	17.8714
5I1IFA	17.2839	17.0219	17.2671	17.3092	17.2756	17.0126	16.9829	17.0701
6U43FV	18.5411	15.8806	18.5014	18.6506	18.4713	16.0584	15.9365	15.647
7JU3J0	15.8353	16.4548	15.7574	15.9419	15.8067	16.4768	16.4778	16.4097
9SI57B	16.2223	16.72	16.2246	16.2115	16.2309	16.7245	16.7142	16.7214
B9PVT7	16.2735	16.5258	16.2573	16.3037	16.2595	16.5853	16.4177	16.5745
BMT3C6	17.9966	16.0469	18.0204	18.003	17.9663	16.1228	16.0319	15.9861
BQ5T6G	16.9851	15.2564	17.0474	16.8861	17.0219	15.3584	15.2177	15.1932
C7YMQB	15.5139	17.4777	15.4023	15.5735	15.566	17.5866	17.2877	17.5588
C9S01M	15.2738	17.4522	15.1776	15.2901	15.3537	17.5108	17.3582	17.4875
CGPP17	16.0112	16.3261	16.043	15.955	16.0355	16.3133	16.3507	16.3144
EW431R	16.7304	17.0317	16.7255	16.7755	16.6904	17.0312	16.9681	17.0957
FVHL4G	16.6387	16.6887	16.6901	16.5559	16.67	16.6191	16.7547	16.6922
H567TY	16.7155	16.9716	16.7104	16.7233	16.7128	16.9641	16.9795	16.9711
HQY7NK	16.4242	16.5872	15.8774	16.9417	16.4535	17.1746	15.9967	16.5904
HSR92P	15.3564	16.9946	15.2406	15.4115	15.417	17	16.9818	17.0019
IB6GCN	17.3718	17.3614	17.4394	17.2983	17.3777	17.3302	17.3733	17.3808
JI8LYR	17.2288	17.6701	17.2951	17.038	17.3533	17.6605	17.6498	17.7
K0ENTT	17.3867	17.9077	17.3787	17.2719	17.5093	17.8631	17.9805	17.8796
KS7J3Q	15.5481	16.7894	15.4324	15.6208	15.5911	16.7715	16.8383	16.7584
KYQ4XK	16.7533	16.8747	16.6796	16.8267	16.7538	16.8703	16.8608	16.8928
L0RB90	16.8217	17.4069	16.8439	16.7228	16.8985	17.315	17.2642	17.6414
LGAM8W	16.2028	17.4485	16.1562	16.2237	16.2286	17.499	17.3918	17.4546
MS8XLG	16.6136	16.9258	16.5796	16.7293	16.5319	16.9581	16.8845	16.935
NGL2PI	16.8538	15.224	16.7993	16.9738	16.7883	15.3196	15.2076	15.1449
P0RRHQ	16.2684	16.6065	16.2532	16.2796	16.2723	16.6216	16.6115	16.5864
PYN71E	16.2191	16.193	16.2782	16.1313	16.2478	16.1934	16.2412	16.1442
QHLN3W	16.8677	17.249	16.8142	16.9557	16.8333	17.2487	17.2476	17.2507
QJ6RG5	16.0255	16.7313	15.9389	16.0177	16.1198	16.7603	16.7138	16.7198
RLTX4G	18.2842	15.3964	18.158	18.4825	18.2121	15.6212	15.4027	15.1654
S5ELWT	17.2442	15.7357	17.2376	17.3525	17.1426	15.799	15.7192	15.689
SGC5R3	16.4716	15.9327	16.402	16.6217	16.3911	15.9634	15.9185	15.9163
T0QXQZ	16.9577	17.7562	16.9233	16.9717	16.978	17.7191	17.6604	17.8892
TS1MW2	17.2361	17.8107	17.2924	17.1239	17.2918	17.7524	17.8552	17.8245
TT7F53	16.38	16.2464	16.2648	16.5219	16.3533	16.2339	16.2416	16.2637
U2K3RD	16.5544	16.4382	16.6227	16.4095	16.6311	16.4076	16.4551	16.4518
VC13RQ	16.0132	16.4504	15.9407	16.0095	16.0894	16.4473	16.4516	16.4524
WXZF1C	17.082	17.1497	17.0966	17.0634	17.0861	17.1338	17.1622	17.1531
X035RS	16.8358	14.9033	16.9313	16.6944	16.8817	14.9183	14.9348	14.8567
Y26Y18	17.1717	17.5384	17.1849	17.1454	17.1848	17.531	17.4973	17.587
YQD386	17.5445	15.0866	17.4765	17.6987	17.4584	15.1753	15.0549	15.0297
Z5A6NW	17.0014	17.1089	17.1115	16.835	17.0577	17.0912	17.1602	17.0753
253UZ6	16.4784	15.4845	16.4283	16.6718	16.335	15.8141	15.2519	15.3876
2C0WSA	17.3367	16.0277	17.5169	16.8847	17.6086	16.0246	16.1049	15.9537
2GB72X	16.8993	14.9721	16.8112	17.1039	16.7827	15.0469	14.9853	14.8841
2PPB1V	16.173	16.6603	16.2068	16.1157	16.1964	16.6594	16.6405	16.681
2VF8XD	16.8306	16.6926	16.7702	16.9052	16.8165	16.7125	16.5962	16.7692
44XN4P	16.641	15.8155	16.7187	16.5001	16.7043	15.8257	15.8572	15.7634
46GERB	16.9894	16.507	17.0122	16.9878	16.9682	16.5049	16.4643	16.5517
57RHWF	16.4805	16.5239	16.3113	16.8204	16.31	16.5101	16.4286	16.633
6YST69	16.414	16.3804	16.3323	16.5182	16.3916	16.4067	16.3793	16.3552
76V308	17.0361	17.4422	17.094	16.9519	17.0623	17.4432	17.3994	17.4839
87INZE	17.1357	17.2677	17.1234	17.1562	17.1274	17.231	17.268	17.3042
8Y3CFZ	17.6659	15.6042	17.6353	17.7	17.6623	15.702	15.6265	15.4842
9JB77L	15.7344	16.2863	15.6924	15.7437	15.7671	16.2853	16.212	16.3615
AEUB1M	16.9333	17.2344	16.9362	16.9488	16.9149	17.2534	17.1613	17.2886
G1SUYP	17.6179	14.4966	17.4581	17.8838	17.5118	14.7265	14.5664	14.1969
G250MW	17.5579	18.1918	17.5272	17.5375	17.6091	18.1777	18.138	18.2596
H03KUW	16.7854	17.1287	16.8469	16.6947	16.8146	17.1074	17.0985	17.1803
HAH5KR	15.4384	15.9381	15.34	15.5259	15.4494	15.8818	15.9879	15.9447
HY06SH	16.2018	16.7242	16.1763	16.2537	16.1755	16.7479	16.7195	16.7052
I0F9MV	16.3297	17.1942	16.3931	16.2119	16.384	17.1991	17.228	17.1553
IH6TUL	16.8047	17.5237	16.7769	16.7876	16.8496	17.5596	17.4926	17.519
IHL9QQ	16.0299	16.1594	16.0184	16.0983	15.9729	16.2047	16.116	16.1575
IIZ3WW	15.7245	15.9252	15.7546	15.6835	15.7354	15.9231	15.855	15.9974
J9251A	17.3336	16.3434	17.3233	17.3514	17.3262	16.3596	16.3452	16.3255
JRQ3DB	17.4425	17.3381	17.4446	17.4156	17.4672	17.353	17.3414	17.3201
LDA3VX	15.9694	16.7838	15.9487	15.9688	15.9908	16.7977	16.6814	16.8724
LR79EL	17.5401	16.135	17.6836	17.322	17.6147	16.1829	16.1201	16.1019
M7EXEZ	17.5194	15.6743	17.4971	17.5965	17.4646	15.756	15.6397	15.6273
NDL7Z2	16.8437	17.5215	16.807	16.841	16.8832	17.5076	17.5627	17.4942
NE0DHC	17.0929	17.3247	17.1216	17.0258	17.1313	17.325	17.2957	17.3534
NI0LJQ	16.4926	17.274	16.5082	16.3778	16.5918	17.2101	17.2442	17.3677
P974E5	15.7358	16.5509	15.662	15.7581	15.7872	16.5623	16.5387	16.5518
PIZC5V	17.2111	15.1813	17.1462	17.3449	17.1421	15.3142	15.1639	15.0657
Q4VW5J	15.4349	15.879	15.3826	15.5546	15.3674	15.8916	15.8569	15.8886
RC63K2	16.3042	16.0498	16.3081	16.3196	16.2849	16.0271	16.0755	16.0468
RU9Q67	17.3333	17.3477	17.3934	17.2858	17.3206	17.32	17.341	17.3822
S80HYQ	16.6386	17.1392	16.7073	16.5397	16.6689	17.1129	17.1281	17.1767
SCHW0S	15.8605	16.4634	15.9454	15.7345	15.9016	16.427	16.5158	16.4473
TJWA8Z	16.2234	16.5319	16.1812	16.2586	16.2305	16.5473	16.509	16.5393
TTHG3F	16.9656	17.15	17.0737	16.8191	17.0038	17.1404	17.1546	17.1551
U00TZP	16.5504	17.1451	16.4773	16.5996	16.5743	17.1974	17.0801	17.1579
V8HRRV	15.9586	16.5367	15.8845	15.878	16.1134	16.4994	16.6459	16.4648
X1IMZB	16.701	16.9516	16.7083	16.6873	16.7076	16.9199	16.9342	17.0006
XPT71U	16.722	16.8837	16.8614	16.6748	16.6299	16.9021	16.8477	16.9012
YH0B1H	16.4792	16.1183	16.4666	16.5385	16.4325	16.1265	16.1186	16.1096
0LT2FK	16.3686	16.0216	16.4166	16.3216	16.3676	15.9386	15.9349	16.1914
17PZW3	16.3205	17.0733	16.3113	16.2713	16.3788	17.0788	17.1038	17.0374
19WSGG	16.0264	16.173	16.1829	15.7563	16.14	16.1592	16.2619	16.0979
32PFVB	16.7064	16.8088	16.7147	16.6468	16.7578	16.7761	16.791	16.8592
34K6GT	16.5242	16.7407	16.5004	16.4994	16.5727	16.7946	16.7132	16.7144
3ZI7DD	17.4157	15.6274	17.4308	17.4557	17.3607	15.6973	15.5933	15.5917
47CT68	17.1424	15.6026	17.2107	17.0063	17.2101	15.6465	15.6359	15.5255
68AZQV	16.1136	16.5346	16.1289	16.0361	16.1759	16.5256	16.4834	16.5948
8W91IE	15.6821	17.212	15.6087	15.7616	15.676	17.2114	17.2804	17.1441
8ZC843	16.3471	16.7047	16.3707	16.3396	16.3311	16.6336	16.7605	16.7201
A16335	17.7435	17.8532	17.8042	17.6711	17.755	17.8383	17.8188	17.9026
AUHN72	16.3128	16.569	16.3458	16.2599	16.3326	16.5165	16.5071	16.6833
BLVJ4U	16.3115	16.1248	15.9372	16.9983	15.999	16.1478	16.1589	16.0677
CE4L5A	17.4392	16.1422	17.4932	17.4062	17.4181	16.2006	16.1227	16.1032
F37GPL	16.9077	17.223	16.8743	16.9553	16.8934	17.2609	17.1829	17.2251
FBM6UZ	17.2703	14.5897	17.294	17.2403	17.2765	14.7509	14.6603	14.3578
GXY8DM	16.297	15.6504	16.3021	16.2778	16.3112	15.6824	15.6923	15.5766
H890L5	17.3301	17.4975	17.3568	17.2962	17.3372	17.5198	17.4647	17.5079
HKN7YH	17.0719	15.6835	17.1344	16.9895	17.0917	15.742	15.6441	15.6642
IVQU0N	16.7593	16.6488	16.7286	16.8454	16.7039	16.624	16.6696	16.6527
IZX6KC	16.2256	16.7303	16.2323	16.2176	16.2271	16.8076	16.7278	16.6556
K53WYZ	17.509	17.8663	17.5153	17.4755	17.536	17.8749	17.8788	17.8452
KGMC0X	15.6464	14.6631	15.8309	15.2941	15.8141	14.7797	14.6706	14.539
LM9E60	16.2163	16.1245	16.1245	16.2979	16.2264	16.0795	16.1246	16.1693
M0JNNK	16.6164	16.8907	16.6293	16.6132	16.6067	16.9301	16.8475	16.8944
M213TK	17.1821	15.6518	17.122	17.2611	17.1631	15.6928	15.664	15.5987
M3NNG8	17.6091	15.5499	17.5604	17.7064	17.5604	15.6296	15.5736	15.4464
M7426M	17.4975	16.0372	17.3989	17.6334	17.4601	16.0862	16.0654	15.9601
MV46JJ	17.2449	15.9391	17.2953	17.2684	17.1712	15.9504	15.8005	16.0663
NBL2BC	17.1479	18.0625	17.2629	16.9221	17.2587	18.0326	18.0489	18.106
NXZ6PK	17.7831	16.0867	17.7744	17.8368	17.738	16.1243	16.0886	16.0473
P7X33L	15.2429	15.3773	15.2466	15.2913	15.1909	15.3297	15.3952	15.4071
Q6LURQ	15.9342	17.1262	15.8428	16.0404	15.9193	17.1644	17.1326	17.0818
Q9XEDT	16.2095	16.6786	16.1958	16.2418	16.191	16.6568	16.6827	16.6964
R2D69N	16.2663	17.037	16.2176	16.3171	16.264	17.0601	17.0175	17.0336
R3FDKV	15.6973	15.6688	15.7884	15.6542	15.6494	15.7047	15.5706	15.7312
R43TP7	15.3394	15.8617	15.3492	15.2763	15.3925	15.918	15.8169	15.8501
RR6KZ0	16.534	16.704	16.5973	16.4342	16.5707	16.7403	16.6674	16.7045
RZ4SVU	15.1411	16.8949	15.1313	15.1153	15.1767	16.936	16.7362	17.0123
SK5IQF	16.9716	16.6118	16.9568	17.0538	16.904	16.6333	16.6068	16.5954
T4QIAH	15.9826	15.4471	15.8001	16.2041	15.9436	15.4589	15.4666	15.4159
TH49EC	16.2431	16.6236	16.2398	16.2255	16.264	16.5923	16.5634	16.7151
VJPP6V	15.1535	15.8584	15.0257	15.2939	15.1409	15.8287	15.8199	15.9265
X3ZCQR	16.7265	15.9411	16.7078	16.7549	16.717	15.9428	15.9473	15.9332
Z0CB8G	16.6657	17.4059	16.6582	16.6664	16.6726	17.3754	17.4077	17.4346
ZPA39L	17.5711	16.2267	17.7117	17.35	17.6516	16.2644	16.2286	16.1871
0DN2NX	16.0836	16.7607	15.9695	16.1137	16.1676	16.7672	16.7779	16.737
19P32S	16.5885	17.6067	16.6558	16.5136	16.596	17.6696	17.5759	17.5745
1JP5NC	16.5097	16.2275	16.526	16.4595	16.5436	16.1697	16.254	16.2587
1JUP22	14.9778	15.5313	14.9393	15.021	14.973	15.523	15.5065	15.5644
1NMA8N	16.2783	16.8244	16.3139	16.2168	16.3043	16.8208	16.8061	16.8464
1QL5BR	15.9497	16.2218	16.0041	15.8829	15.9621	16.1846	16.2507	16.23
29BL0G	15.8012	16.3179	15.8396	15.7773	15.7868	16.3514	16.2637	16.3385
2N9FFP	17.6658	17.5073	17.5625	17.7806	17.6544	17.5315	17.4907	17.4998
2W4YK6	16.0648	15.7762	16.039	16.0591	16.0963	15.8143	15.7254	15.789
2Z77FC	16.3974	16.6134	16.4076	16.3945	16.39	16.5265	16.64	16.6736
44LNHN	14.945	16.996	14.7833	15.0431	15.0085	16.9565	16.8035	17.2281
4UW9RQ	16.6318	16.1492	16.5946	16.7196	16.5813	16.2599	16.1377	16.05
67NMHM	16.5859	16.6836	16.5636	16.591	16.603	16.6911	16.647	16.7127
6LFK0V	16.8907	16.9206	16.9392	16.8757	16.8574	16.9357	16.8584	16.9676
79FMKA	16.8856	17.5309	16.9625	16.6982	16.9961	17.5354	17.582	17.4752
79GVE2	15.8926	16.9212	15.7632	16.0111	15.9035	16.9288	16.8573	16.9774
7AR2IQ	17.2405	17.1377	17.1549	17.4495	17.1172	17.2629	17.0467	17.1035
7SWW0C	16.5435	16.8763	16.5918	16.4896	16.5493	16.9045	16.8121	16.9124
81NUC9	16.4194	18.4299	16.2917	16.5487	16.4178	18.3951	18.2983	18.5962
84QHVJ	16.9133	16.7939	16.8523	17.0366	16.8509	16.8065	16.7295	16.8456
85J3HU	16.5295	16.8763	16.5134	16.5304	16.5448	16.8419	16.8291	16.958
8HU682	16.1702	17.4916	16.0478	16.3052	16.1576	17.5397	17.4361	17.499
BK7H4N	16.2162	16.6937	16.2591	16.233	16.1564	16.7057	16.6382	16.7373
CFJ0KE	16.74	18.331	16.6819	16.746	16.7922	18.4031	18.4091	18.1808
D5EQ93	16.4859	14.4804	16.4137	16.5605	16.4834	14.6145	14.4773	14.3493
DUU85D	16.1336	14.0057	15.9893	16.3172	16.0944	14.0487	14.0905	13.8779
EXPF1X	16.2618	16.9123	16.2628	16.2494	16.2734	16.9489	16.856	16.932
FC6Q2Y	16.1993	16.7119	16.1895	16.2339	16.1743	16.7207	16.6593	16.7557
G9MXMR	17.3139	15.9689	17.3164	17.3502	17.2752	15.9937	15.9791	15.9339
H3QXFP	16.1015	16.2831	16.037	16.1792	16.0883	16.2859	16.2875	16.276
HBJI5Q	16.5156	17.5289	16.4143	16.6	16.5326	17.4809	17.6632	17.4425
HE7D3F	16.4892	16.8277	16.4978	16.5002	16.4695	16.823	16.8202	16.84
HF8X40	17.058	17.3672	17.0744	16.9179	17.1817	17.3775	17.3902	17.334
I5JRZ8	16.5453	15.5994	16.5291	16.6678	16.4388	15.6249	15.6092	15.5642
K2SWWG	15.835	16.379	15.6567	16.1086	15.7398	16.2781	16.4222	16.4367
L13TYF	16.1152	16.6539	16.1636	16.0282	16.1537	16.6513	16.591	16.7194
L7259M	15.3813	17.1467	15.3743	15.3635	15.4061	17.1683	17.0461	17.2258
L7HHT1	16.0114	16.3467	16.1154	15.8728	16.0461	16.3439	16.3228	16.3733
LFL6K6	16.2468	14.3149	16.445	15.9557	16.3395	14.4061	14.3405	14.1982
LQ2L35	15.9728	16.6519	15.996	15.9292	15.9932	16.6575	16.6908	16.6074
M75XKZ	17.1113	17.2058	17.1096	17.1048	17.1194	17.2184	17.1814	17.2175
M7AF0M	17.5375	17.2305	17.5589	17.55	17.5036	17.2003	17.217	17.2742
MEX591	17.8988	15.595	18.0199	17.6761	18.0004	15.6287	15.6468	15.5094
MJ1LA2	16.3299	16.7689	16.3352	16.3438	16.3107	16.7524	16.8004	16.7539
MLYB46	16.7757	16.998	16.7735	16.8167	16.7368	17.0377	16.9346	17.0218
NHL70K	16.9345	14.916	16.8588	17.0386	16.9061	15.045	14.9086	14.7943
NWC6K7	16.5712	17.44	16.6024	16.436	16.6752	17.4233	17.4833	17.4133
PSIH1X	17.8102	15.7346	17.8077	17.8257	17.7971	15.822	15.7681	15.6138
PXJ7J7	17.1259	17.2536	17.1691	17.0494	17.1591	17.2774	17.2091	17.2742
Q0UWAF	17.7993	15.1288	17.9649	17.5247	17.9082	15.2045	15.1841	14.9979
Q671IP	16.1758	16.2305	16.1385	16.1747	16.2143	16.2398	16.251	16.2008
Q99U9Q	16.998	16.9785	16.9952	16.978	17.0207	17.01	16.8929	17.0328
R134T8	16.7138	16.8125	16.7856	16.5943	16.7614	16.8228	16.7865	16.8282
RKT5P3	15.7002	17.7115	15.5935	15.7736	15.7336	17.7455	17.6666	17.7223
S0TT2Y	16.0683	14.2695	15.9961	16.219	15.9896	14.346	14.3232	14.1393
S0X7MM	16.7039	17.2055	16.6702	16.7889	16.6528	17.2327	17.1553	17.2284
S3R8GT	17.8989	15.8627	18.055	17.6395	18.0021	15.922	15.8419	15.8242
SG2Q82	16.3789	16.7209	16.3424	16.4261	16.3682	16.7246	16.6886	16.7494
U7GG8I	16.9558	17.8799	17.025	16.7567	17.0856	17.8913	17.8805	17.868
UETA4G	16.8384	17.3037	16.9086	16.6444	16.9621	17.3053	17.299	17.3068
UXN8GE	15.7289	16.0757	15.7381	15.6686	15.78	16.094	16.0788	16.0544
XX30P2	15.1306	15.1605	15.0382	15.2189	15.1345	15.1265	15.1561	15.1989
Y5SFGR	17.2723	15.4662	17.2693	17.2653	17.2824	15.5202	15.4963	15.3821
YZT8QC	17.3489	18.0396	17.3282	17.3676	17.351	18.0453	18.0251	18.0484
Z40WPA	17.1372	16.2339	17.0967	17.245	17.07	16.2444	16.228	16.2292
06DG1T	16.2017	15.7976	16.1561	16.319	16.1298	15.8513	15.7544	15.7869
0D01QN	16.5848	17.3714	16.5741	16.5907	16.5896	17.3966	17.329	17.3885
105TUT	17.402	15.1385	17.6474	17.0248	17.5339	15.2051	15.237	14.9735
18GXDP	17.2103	15.6768	17.256	17.1427	17.2322	15.7473	15.6661	15.617
1MDK5L	16.2819	14.4071	16.183	16.4365	16.2263	14.4614	14.4053	14.3546
2L7D1S	17.3144	15.4027	17.2642	17.3687	17.3102	15.4786	15.444	15.2854
2R4QUJ	17.8095	16.0555	17.7735	17.9517	17.7034	16.1432	16.0507	15.9726
6B1C4L	16.8215	15.3033	16.9021	16.7031	16.8593	15.3635	15.3164	15.23
879M1U	16.8089	15.8577	16.8631	16.7064	16.857	15.8414	15.9216	15.8102
93JRWW	17.3533	16.2388	17.3021	17.4671	17.2906	16.2895	16.2265	16.2002
9G4NA9	17.4381	16.3572	17.4386	17.4526	17.4233	16.4305	16.3609	16.2803
9QX17Y	17.0909	14.5	16.8565	17.4078	17.0084	14.7214	14.486	14.2926
BMRM52	16.5991	16.4302	16.5491	16.6215	16.6267	16.3731	16.4697	16.4478
CJHC7K	16.4558	17.0593	16.4897	16.4041	16.4735	17.0331	17.0655	17.0794
E2JJBF	17.3215	15.9856	17.5009	17.0474	17.4162	16.0078	15.9938	15.9553
EQ64S7	17.3812	15.7188	17.5618	17.1654	17.4163	15.7696	15.705	15.6818
GHL8IH	15.458	16.3692	15.4949	15.4241	15.455	16.3784	16.4054	16.3238
GLV5L5	17.2965	15.9222	17.4091	17.1975	17.2828	15.9923	15.885	15.8893
GYNY95	16.2196	16.5199	16.2168	16.2104	16.2318	16.5348	16.479	16.5459
HQ66FD	15.4142	16.2836	15.1939	15.6442	15.4047	16.3365	16.2254	16.289
J3KH6W	16.6298	16.5621	16.5834	16.6898	16.6163	16.5743	16.538	16.5739
JY1AQN	16.9076	15.5913	17.1198	16.5885	17.0144	15.6419	15.5743	15.5575
K9Q8M8	16.5129	14.4654	16.4393	16.58	16.5195	14.4762	14.5119	14.4081
KD7H5L	16.5749	16.95	16.5148	16.6138	16.5963	16.9337	17.0039	16.9125
KPH33C	18.5545	17.201	18.6118	18.4907	18.561	17.2806	17.1578	17.1646
L2XBQ2	18.3669	15.3976	18.2864	18.5057	18.3087	15.6256	15.4835	15.0838
L85FTG	15.3939	16.1773	15.5184	15.2006	15.4626	16.1504	16.0343	16.3474
M6UBQE	16.7611	15.474	16.8393	16.6214	16.8226	15.4468	15.419	15.5562
M8RGP5	16.281	15.1665	16.2778	16.3587	16.2064	15.2076	15.1256	15.1664
M94QCZ	15.4829	16.1008	15.5042	15.4021	15.5423	16.1304	16.0797	16.0924
MYBU45	14.8793	16.7181	14.7864	14.8847	14.9669	16.4438	16.5942	17.1163
N0WG06	16.921	15.2986	17.0499	16.712	17.0011	15.337	15.33	15.2289
NME7KH	17.734	15.9641	17.6905	17.7825	17.7291	16.0398	16.0391	15.8134
NTRM8G	15.9165	16.6696	15.8451	15.9788	15.9255	16.6191	16.5382	16.8514
P00SCV	16.8886	16.8478	16.8913	16.8249	16.9498	16.8562	16.7712	16.9159
PH1SAB	16.2712	14.616	16.2195	16.407	16.1872	14.6469	14.6191	14.5819
PVIH4H	16.4144	16.1748	16.4341	16.4436	16.3655	16.1532	16.1317	16.2396
R4MYEN	16.8971	17.0336	16.9334	16.8605	16.8975	17.0168	17.0271	17.057
RER6EK	15.9366	16.0115	15.8724	15.9813	15.9561	16.0043	16.0152	16.0151
RUK088	16.322	17.1068	16.4688	15.9429	16.5543	17.0455	17.2264	17.0484
S827EG	17.5398	17.1329	17.5189	17.488	17.6124	17.027	17.1798	17.1919
SZL46E	15.6471	16.0552	15.5196	15.6599	15.7618	16.006	16.0651	16.0945
T8Z27G	15.4331	15.8174	15.4032	15.4554	15.4407	15.7658	15.8097	15.8768
TAR5IY	15.7745	16.93	15.9391	15.5422	15.8422	16.9741	17.0375	16.7783
TIK1PY	16.4229	16.7433	16.4053	16.4073	16.4559	16.7597	16.743	16.7271
ULUR0X	15.8911	17.3403	15.8107	15.9795	15.8831	17.2954	17.2736	17.4518
UMR9M3	16.549	16.8761	16.6207	16.4118	16.6146	16.8628	16.8463	16.9192
USFH3V	17.1285	14.1711	16.987	17.3927	17.0059	14.3681	14.1552	13.99
UU4P1L	15.1533	15.5596	15.1236	15.2115	15.1246	15.5284	15.4951	15.6554
UVA1XC	16.4224	16.8863	16.4247	16.4175	16.4249	16.9157	16.8596	16.8837
V2ZWQA	16.8901	15.106	16.7678	17.1259	16.7766	15.0757	15.2037	15.0386
V6RPLX	16.0102	16.4363	16.0371	15.8514	16.1421	16.4268	16.4456	16.4364
V7KKLB	16.6413	16.7104	16.7959	16.2732	16.8546	16.6086	16.7717	16.751
VFXC0H	16.4841	14.9672	16.5129	16.4513	16.4879	15.0391	14.9954	14.8673
VKSA8D	16.2612	14.6989	16.2329	16.3941	16.1564	14.8025	14.6858	14.6085
W25JQA	17.2029	16.8817	17.1549	17.249	17.2048	16.8872	16.8634	16.8946
WD2ETH	17.3455	15.5146	17.5663	16.8607	17.6094	15.5065	15.526	15.5112
WYW97W	17.1406	17.1078	17.3105	16.744	17.3673	17.1683	17.0822	17.0727
X5CP5W	18.3453	15.4629	18.3641	18.2551	18.4167	15.6112	15.4957	15.2817
XIJ7JJ	16.7716	15.5125	16.6911	16.9004	16.7232	15.525	15.505	15.5074
XMC2AU	17.9554	16.1627	18.1908	17.5298	18.1457	16.1758	16.1957	16.1167
Y10HXA	16.0042	16.5035	15.921	16.0284	16.0634	16.4685	16.496	16.546
Y4D5W6	14.4713	16.6273	14.4349	14.4594	14.5196	16.6055	16.5978	16.6787
Y4ZXGE	16.3668	16.6821	16.3408	16.378	16.3815	16.6652	16.7051	16.6762
YG256T	16.1847	15.0897	16.2823	16.0162	16.2556	15.0809	15.1306	15.0578
YW8AP0	15.5397	17.0939	15.4073	15.6842	15.5278	17.1001	17.0393	17.1424
Z0I5FU	16.899	14.9328	17.2152	16.3231	17.1586	14.9531	14.9933	14.852
ZPUC8C	16.3521	16.2495	16.3081	16.4741	16.274	16.2477	16.2548	16.246
1WNY7F	15.2605	15.6265	15.1831	15.4215	15.1769	15.6568	15.6265	15.5962
1Y8741	16.2411	16.4607	16.2414	16.1574	16.3244	16.382	16.5785	16.4215
2D2WCL	15.4004	15.3367	15.5128	15.304	15.3843	15.2989	15.2833	15.428
2J0KXT	16.3282	16.8548	16.2258	16.3058	16.453	17.0439	16.6009	16.9197
34DY78	17.3107	15.2046	17.4611	17.1354	17.3357	15.2385	15.2384	15.1368
3AG2SN	16.3762	16.5864	16.2716	16.592	16.2649	16.6144	16.5609	16.5839
3GP07U	15.9862	16.2912	16.0023	15.9398	16.0164	16.2742	16.2692	16.3302
3U4A0B	15.4459	16.8732	15.4498	15.3586	15.5292	16.882	16.8293	16.9084
48E7F5	17.3217	15.6477	17.2831	17.4071	17.275	15.7615	15.5788	15.6028
4I03R9	16.9889	14.9377	17.0645	16.8971	17.0051	15.0173	14.983	14.8126
673KA0	16.6527	16.8923	16.6386	16.6737	16.6457	16.8909	16.8633	16.9229
6PAV3F	17.4168	17.0616	17.5608	17.1933	17.4964	17.0287	17.0451	17.111
7661JY	17.1407	16.2861	17.1791	17.1631	17.0798	16.3025	16.271	16.2847
7A6RJI	16.4352	16.2374	16.3918	16.5097	16.4041	16.2114	16.2244	16.2763
8H1PJC	16.1528	16.8105	16.1405	16.0785	16.2396	16.8239	16.8262	16.7813
96DEJ1	16.0506	16.1826	16.0504	16.007	16.0945	16.1244	16.2651	16.1584
AX9XXP	16.6126	16.0257	16.6177	16.6054	16.6147	16.0701	15.9431	16.0639
BE9V1M	15.305	16.4606	15.3448	15.2119	15.3584	16.4313	16.4071	16.5434
BVXC9K	16.3108	14.8554	16.2728	16.4032	16.2565	14.9772	14.8167	14.7723
BZT8G9	17.3086	15.6625	17.3702	17.2234	17.332	15.7589	15.662	15.5667
CIN1QH	14.6551	15.4693	14.5702	14.7428	14.6522	15.4335	15.3592	15.6152
D2PEMM	16.5215	16.1949	16.5574	16.4729	16.5343	16.2167	16.0893	16.2789
DEBS4Y	16.9821	16.0266	16.8951	17.0986	16.9526	16.0267	15.8975	16.1556
DWF5LU	16.9822	16.2032	17.0588	16.9573	16.9305	16.233	16.1775	16.199
E9MTVL	16.5596	16.7168	16.5792	16.5859	16.5136	16.7279	16.718	16.7045
FL4BP3	15.4191	16.1459	15.3925	15.3638	15.5011	16.1332	16.1855	16.1191
FV2XB3	15.767	15.7944	15.7377	15.7414	15.8219	15.8121	15.7889	15.7823
G2H5J3	16.3838	17.2889	16.3375	16.4099	16.404	17.2955	17.2417	17.3297
G3J01C	16.5063	16.3969	16.4814	16.4872	16.5502	16.2886	16.3503	16.5518
G7S5MB	16.5753	17.1634	16.6024	16.529	16.5945	17.1468	17.1391	17.2042
GB3JX0	15.5371	15.7532	15.5914	15.4631	15.5569	15.7795	15.7153	15.7648
GWDR8P	17.5967	17.6457	17.6199	17.5336	17.6367	17.6214	17.679	17.6368
H76UH5	15.4517	16.762	15.377	15.5078	15.4703	16.712	16.7874	16.7866
H9LPGA	14.796	15.3284	14.7927	14.7948	14.8006	15.2734	15.3917	15.3201
HAW4XI	14.4668	15.0852	14.4107	14.5868	14.4029	15.0894	15.0379	15.1283
HVM0CV	15.466	15.8503	15.4822	15.4371	15.4788	15.8592	15.8094	15.8823
I11X1M	15.0241	15.3831	14.6483	14.9859	15.4381	15.2993	15.4353	15.4148
IPH7D2	17.2431	15.3606	17.4227	16.9046	17.4022	15.3913	15.3942	15.2964
J02EN1	15.6484	15.8641	15.6471	15.6378	15.6604	15.813	15.8223	15.9569
JDL5EH	15.4223	15.2549	15.4404	15.4197	15.4069	15.2219	15.2679	15.2748
JJV6C7	15.9785	16.4203	16.0364	15.7879	16.111	16.3664	16.404	16.4905
JP1X2J	15.2129	15.7139	15.1556	15.2414	15.2419	15.6812	15.7499	15.7106
JSJF91	16.0259	15.9684	16.0075	16.0723	15.9981	15.9798	15.9545	15.9708
K0ABFQ	16.3566	16.8855	16.3297	16.3114	16.4286	16.8348	16.8232	16.9986
K5KWWW	16.7339	16.7752	16.6204	16.8186	16.7628	16.7593	16.6229	16.9433
KF0JQ1	16.337	16.0979	16.3191	16.3829	16.3089	16.1012	16.1048	16.0876
LIU795	16.2943	16.9004	16.292	16.2824	16.3084	16.834	16.9553	16.9117
LKC8BF	17.1688	17.6555	17.2243	17.0661	17.2161	17.6397	17.6727	17.6541
LR2V9P	15.3841	15.8634	15.4327	15.3249	15.3947	15.8383	15.8444	15.9076
M5LFMH	16.5169	16.4271	16.4115	16.6637	16.4755	16.4424	16.3501	16.489
MW07R7	16.7433	15.6538	16.6857	16.8657	16.6784	15.7487	15.6728	15.5397
P08TCF	15.6951	16.065	15.6686	15.6963	15.7204	16.0606	16.0874	16.0469
P6UV73	16.5494	14.9189	16.4501	16.6966	16.5015	14.9846	14.9561	14.8162
P712UD	16.7298	16.6698	16.813	16.5978	16.7785	16.6501	16.6476	16.7118
PI6GK2	17.2512	14.801	17.1565	17.4039	17.1932	14.9262	14.8226	14.6542
PKKG09	16.0492	16.3946	16.0421	16.0499	16.0554	16.4077	16.3632	16.4129
Q36MFY	17.3904	15.4161	17.4804	17.3019	17.3888	15.4775	15.3985	15.3723
SQ2HW8	16.011	16.434	15.9352	16.0006	16.0973	16.4041	16.3742	16.5238
SWNJ62	15.24	15.6989	15.1495	15.3838	15.1867	15.6732	15.551	15.8724
T9T391	17.0163	15.1445	17.2138	16.6563	17.1787	15.179	15.155	15.0993
T9YY8P	15.6531	15.9191	15.6167	15.5789	15.7637	15.8999	15.9014	15.9559
UJ98VB	17.3211	17.1781	17.3635	17.3202	17.2797	17.2175	17.1222	17.1946
UV9SWK	16.4566	16.4243	16.4086	16.4913	16.47	16.3892	16.4016	16.4823
V2FEV8	15.4877	16.6001	15.3949	15.6034	15.4648	16.6517	16.4857	16.6627
VHB05R	16.6645	16.4709	16.672	16.616	16.7056	16.4341	16.5007	16.4779
WM1R7K	16.6901	17.0091	16.7393	16.6007	16.7304	17.0114	16.9888	17.0271
YEC905	16.6905	15.1792	16.8282	16.5265	16.7167	15.2115	15.1514	15.1747
YG8T0S	15.2336	15.7525	15.1877	15.1765	15.3364	15.7352	15.7774	15.7448
Z6ZXKG	15.908	16.7869	15.8869	15.8787	15.9582	16.7836	16.7052	16.872
ZK9U10	15.1917	15.1302	15.1342	15.1673	15.2737	15.0465	15.1489	15.1952
07YC75	15.8347	16.0379	15.876	15.7863	15.8417	16.0744	16.0106	16.0288
0Y9XYY	16.4326	16.4817	16.4797	16.3727	16.4453	16.511	16.4653	16.4686
11DDVR	17.086	16.0093	17.1584	16.9853	17.1143	16.0356	15.9565	16.036
180UYH	16.0785	16.1293	16.1326	15.9281	16.1749	16.0664	16.1775	16.1441
22AMRS	18.0799	17.2336	17.9998	18.1595	18.0803	17.2212	17.2722	17.2074
23T474	16.9977	15.2465	17.0986	16.8008	17.0939	15.35	15.2111	15.1784
36F1KB	17.0905	16.9589	17.0669	17.0964	17.1082	17.0013	16.9133	16.9622
4XPF6M	17.1193	16.4277	16.9533	17.417	16.9876	16.4943	16.3071	16.4817
52K398	16.0164	16.2979	16.0623	15.8868	16.1001	16.3401	16.27	16.2837
59G793	15.8554	16.4494	15.9134	15.7436	15.9091	16.4692	16.4158	16.4631
5E7A70	16.9051	16.7739	16.8408	16.9835	16.891	16.7212	16.7232	16.8774
63KD8W	17.3053	16.8897	17.1047	17.4453	17.3659	16.8798	16.8391	16.9502
6X8F5T	16.3187	17.3144	16.2472	16.3477	16.3612	17.3364	17.2373	17.3695
7T6UUP	15.8739	16.8137	15.7924	15.9581	15.8712	16.7965	16.7965	16.8481
86C462	16.1854	16.353	16.1496	16.2356	16.1709	16.3742	16.3695	16.3151
918II3	16.2005	14.3051	16.397	15.9842	16.2201	14.5295	14.2417	14.1442
95ZVRF	16.61	16.8775	16.5694	16.6322	16.6285	16.9032	16.8623	16.8669
97RZQE	16.4228	14.0724	16.5638	16.2302	16.4744	14.1972	14.0705	13.9495
9CY91L	16.0096	15.7493	16.0448	15.9944	15.9895	15.6735	15.795	15.7795
A55RA3	16.5427	16.6944	16.6125	16.3818	16.6339	16.6352	16.7323	16.7157
AQ1FTN	16.073	15.6668	16.1	16.0471	16.072	15.5613	15.5832	15.8558
AXL13P	16.0837	17.3054	15.999	16.187	16.0651	17.3037	17.2587	17.3539
AXQD4Y	16.5294	16.0499	16.5476	16.5223	16.5182	16.0021	15.9523	16.1955
BAD1H7	17.3496	15.1969	17.5481	17.095	17.4057	15.2822	15.2262	15.0823
BQM6WK	14.7759	16.7255	14.7835	14.6903	14.8538	16.538	16.7059	16.9328
BYM2EW	16.0168	15.9019	16.0942	15.9003	16.056	15.9335	15.835	15.9371
DHGV6W	16.942	16.3205	16.8599	17.1062	16.8597	16.3599	16.2916	16.3101
E3HYWR	16.0594	16.7827	16.0695	15.9448	16.1638	16.7826	16.8508	16.7145
E3R8VW	16.5921	16.7849	16.6099	16.5979	16.5686	16.7295	16.832	16.7932
E4NDZP	16.8968	15.6019	16.8349	17.0148	16.8406	15.6615	15.558	15.5863
ED5BBM	17.5222	14.5452	17.6676	17.2667	17.6324	14.6033	14.6581	14.3743
EE2GV2	16.4539	16.168	16.5494	16.2724	16.5401	16.1463	16.1671	16.1905
EYL599	15.9605	15.6861	15.9987	15.8964	15.9863	15.6995	15.7067	15.6522
F0HZWU	16.2988	16.3602	16.3013	16.2981	16.2971	16.2937	16.1932	16.5936
G4Y2Y5	17.409	16.0683	17.3532	17.5306	17.3431	16.023	15.9405	16.2414
GYZ4Q6	16.4561	16.2739	16.3702	16.5782	16.4199	16.26	16.2865	16.2751
H8P4Q7	16.3335	16.5479	16.382	16.2175	16.4011	16.5666	16.4667	16.6102
HEQU6V	16.7213	17.3452	16.6779	16.7896	16.6965	17.3721	17.2845	17.3791
IFN97P	14.7887	16.7833	14.6874	14.8251	14.8537	16.8051	16.7344	16.8103
IKM8ZR	16.822	14.8425	16.7471	17.0084	16.7106	14.9298	14.9187	14.6789
J4TN1Z	15.957	15.4402	15.9905	15.9598	15.9207	15.4876	15.3879	15.445
J7T2TK	16.4666	16.6848	16.4989	16.4325	16.4683	16.6982	16.6387	16.7174
JE56K8	15.7716	16.116	15.759	15.8186	15.7371	16.1016	16.1111	16.1354
JG5FL4	17.2869	17.2758	17.3975	17.0948	17.3686	17.2905	17.3273	17.2096
JJ8YPF	15.4861	16.1417	15.4666	15.4425	15.5493	16.146	16.1187	16.1604
K2HWUU	16.264	14.4213	16.2512	16.3628	16.1779	14.5482	14.3686	14.347
KM6XVV	15.9521	16.7416	16.0957	15.6127	16.1479	16.6357	16.6335	16.9555
KTR7HF	16.7498	16.7285	16.8218	16.6876	16.7401	16.7201	16.7293	16.7359
L6XCTY	17.0086	15.8153	17.0667	16.9413	17.0178	15.7834	15.7541	15.9086
L700WL	16.9445	16.4417	16.9392	16.9556	16.9389	16.5131	16.3906	16.4214
L89NVV	16.0175	16.1569	16.0107	16.0178	16.024	16.2018	16.0661	16.2029
LVT2R8	16.961	15.077	16.9035	17.065	16.9145	15.1178	15.1198	14.9935
M8DR4H	16.4998	17.164	16.4394	16.5235	16.5366	17.158	17.1957	17.1384
MA816V	16.2553	16.2511	16.2421	16.2386	16.2853	16.2528	16.1538	16.3468
MF06QU	15.0582	15.4054	15.0563	15.0611	15.0571	15.4165	15.4218	15.3778
MS236J	16.9569	15.6517	16.926	16.9153	17.0294	15.6938	15.6275	15.6337
MZ9EG4	15.6673	16.1778	15.6746	15.6261	15.7013	16.2117	16.1525	16.169
PKQH6A	17.435	14.5715	17.4433	17.4097	17.452	14.781	14.6298	14.3036
PM89VL	16.9469	17.1607	16.8892	16.9917	16.9599	17.1536	17.1359	17.1926
PP7FUY	16.191	14.9052	16.179	16.1864	16.2077	14.9424	14.866	14.9072
PRYL24	15.0807	15.6999	15.0753	15.126	15.0408	15.6899	15.6836	15.7262
Q7TVYL	16.9976	15.7088	17.0121	17.0076	16.9731	15.8005	15.6141	15.712
QYL6GS	16.1219	14.7021	16.0689	16.2269	16.0698	14.8021	14.6769	14.6273
R51DI5	16.2262	16.4196	16.2455	16.1513	16.2817	16.4196	16.3603	16.479
RLS6BD	15.4866	15.5297	15.471	15.4995	15.4893	15.6359	15.4616	15.4915
RN0AMT	15.7539	16.031	16.0409	15.5694	15.6514	16.0266	16.0814	15.985
RXPY9R	16.4224	16.0122	16.5298	16.2776	16.4597	15.9732	16.0874	15.9759
S263AF	17.6942	16.8039	17.7537	17.6586	17.6702	16.8486	16.7382	16.825
SB8Z2H	15.0917	14.6821	15.1976	14.9686	15.109	14.7012	14.6792	14.6659
SKNB9F	16.6585	16.6516	16.6749	16.6438	16.6568	16.6208	16.6198	16.7141
SLS97V	16.4064	17.0107	16.3566	16.4146	16.4481	16.9772	16.9501	17.105
U66G19	15.8516	16.3891	15.909	15.736	15.9098	16.3842	16.3451	16.4381
VCKK92	17.1963	17.2028	17.1782	17.2507	17.1601	17.1383	17.1711	17.2989
VGWE53	15.8384	16.7708	15.7953	15.827	15.8929	16.7099	16.801	16.8014
VH4DX9	15.3193	15.4019	15.2928	15.2612	15.404	15.3235	15.4982	15.384
VSM3NT	16.9605	15.7807	16.5648	17.6264	16.6901	15.8654	15.6214	15.8552
WF8RVZ	16.0702	16.1856	16.0688	16.0498	16.092	16.1852	16.1274	16.2443
WI0ZBZ	16.2017	13.8145	16.2036	16.2517	16.1498	13.9731	13.787	13.6835
WWF9U9	17.9044	16.4965	17.9101	17.9554	17.8478	16.5586	16.3984	16.5326
X916ZF	16.1641	16.0017	16.1267	16.2101	16.1554	16.0324	16.0095	15.9633
XDV1T5	16.8054	17.2003	16.8297	16.7298	16.8567	17.2067	17.163	17.2311
XI4KKT	16.435	16.7406	16.3359	16.484	16.485	16.7401	16.7025	16.7792
XP4MBM	15.5322	16.1859	15.3659	15.7736	15.4571	16.1414	16.1375	16.2787
Y05B39	16.6997	16.8061	16.6596	16.7813	16.6581	16.7937	16.8169	16.8077
YC35GQ	16.9591	17.2019	16.9286	17.0458	16.9027	17.2295	17.1308	17.2454
Z42RJD	16.3013	16.7392	16.3189	16.2358	16.3493	16.6687	16.7534	16.7955
ZA55QJ	16.0298	16.8035	16.0785	15.9588	16.0521	16.7905	16.8049	16.8149
ZHA71P	14.3296	16.0024	14.3075	14.2221	14.4592	16.0593	15.9344	16.0135
ZLW3JE	15.8516	16.1369	15.8651	15.8525	15.8373	16.1345	16.1107	16.1656
05E95R	15.8322	16.5708	15.8515	15.7701	15.875	16.5348	16.5726	16.6051
0JX5VM	15.8211	16.3279	15.7982	15.789	15.8761	16.2933	16.39	16.3004
0PC5WU	14.4329	16.4253	14.2956	14.6503	14.3528	16.2762	16.1852	16.8145
0QZJ5C	16.2269	16.1578	16.2298	16.2383	16.2125	16.2537	16.0112	16.2087
0RM1GA	15.6023	14.1518	15.6352	15.6322	15.5394	14.1642	14.1349	14.1564
0SG038	17.1215	17.7346	17.0859	17.1466	17.132	17.7142	17.7368	17.753
1IW9Y2	16.0327	16.3873	16.0782	15.984	16.0357	16.3861	16.3781	16.3977
1T0QE3	15.3648	14.8403	15.3337	15.4603	15.3005	14.8846	14.8319	14.8044
2FSM7R	17.3285	15.9484	17.3265	17.3862	17.2728	15.9839	15.9347	15.9267
369WQ5	16.5162	14.6523	16.6303	16.4072	16.5112	14.6869	14.7333	14.5365
41KAT0	15.638	15.6313	15.5833	15.7554	15.5752	15.6695	15.6294	15.5952
45I9WG	16.5845	16.6241	16.5538	16.6104	16.5892	16.5891	16.6567	16.6266
4721MN	15.0243	16.7364	14.8557	15.1489	15.0682	16.7446	16.7308	16.7338
4AYI8M	16.0512	16.282	16.0624	16.0791	16.0121	16.3006	16.2412	16.3042
4G3XR6	14.9956	15.6452	14.9923	14.9941	15.0004	15.6122	15.5727	15.7507
508QQU	16.3365	15.5444	16.2136	16.5194	16.2766	15.5346	15.4975	15.6011
562L79	16.0744	16.2477	16.0423	16.0597	16.1213	16.2662	16.1999	16.2772
60IJMX	15.3143	16.737	15.3148	15.3149	15.3131	16.8567	16.7496	16.6046
63VFJN	16.3018	16.9594	16.3052	16.2558	16.3444	16.9617	16.9629	16.9535
68YCJI	15.3466	15.7373	15.2856	15.3011	15.4532	15.5031	15.6534	16.0554
7F80QJ	15.6795	16.3191	15.6478	15.6965	15.6942	16.2762	16.2622	16.4187
7K2YJD	16.5575	16.2713	16.4358	16.7434	16.4931	16.3219	16.2194	16.2724
7L21K7	16.5352	16.2268	16.581	16.4698	16.5549	16.2456	16.2394	16.1954
7X81Z4	17.5966	14.9573	17.5251	17.7435	17.5212	15.2333	15.0513	14.5874
820ML4	15.9617	16.2925	15.9768	15.9707	15.9374	16.2919	16.311	16.2746
8KGB21	17.1662	15.2192	17.0436	17.3325	17.1224	15.2563	15.2053	15.1961
90K79T	15.9376	16.5529	15.8631	16.0485	15.9011	16.5529	16.5098	16.596
9N9T88	16.7349	16.0794	16.6868	16.767	16.7509	16.169	16.0874	15.9818
9Z13IR	16.9894	14.6147	17.4132	16.2003	17.3547	14.572	14.6939	14.5783
AND8NH	15.167	14.315	15.2905	14.8855	15.3249	14.3012	14.3229	14.3208
BEHF6G	15.9943	16.7255	15.9893	15.9917	16.0017	16.6359	16.6134	16.9271
BX8PA5	14.458	16.5355	14.2625	14.5725	14.5391	16.4403	16.6163	16.5499
BZ0RB3	16.688	15.3776	16.6805	16.7213	16.6622	15.2319	15.519	15.382
CAZS7V	15.8007	15.0723	15.707	15.9954	15.6999	15.1398	15.0222	15.0548
CIDH9E	15.1697	16.8728	15.0927	15.2076	15.2087	16.8842	16.8568	16.8773
D1K6PT	14.7459	14.9743	14.8048	14.6736	14.7593	14.9728	14.9871	14.9629
D7EPYG	15.9761	17.2079	15.9339	16.0128	15.9816	17.1349	17.1776	17.3113
E9249P	15.9301	16.5161	15.8989	15.9694	15.922	16.5023	16.5468	16.4993
EDW5DG	15.2028	16.0368	15.088	15.2853	15.2353	16.0773	15.9954	16.0376
F5HUEH	15.6075	16.5013	15.5797	15.5886	15.6541	16.5059	16.4957	16.5024
FK3VI9	15.6008	15.8692	15.5651	15.6091	15.6281	15.8592	15.8797	15.8687
HBHB6G	16.8403	16.4058	16.8626	16.8228	16.8355	16.42	16.4124	16.385
HFU20B	16.0111	14.4512	15.9174	16.1617	15.9541	14.3895	14.6676	14.2965
HHD7G8	16.275	14.704	16.1431	16.5045	16.1774	14.7536	14.7796	14.5788
HY1JL2	14.614	14.1616	14.6812	14.4623	14.6985	14.1398	14.1509	14.1941
HY89VY	15.7505	16.5551	15.7727	15.7104	15.7682	16.5532	16.5406	16.5716
I2X0XY	17.0943	17.5555	17.0808	17.0841	17.1178	17.4919	17.5648	17.6098
I4LFHL	17.0694	15.4064	17.2045	16.892	17.1116	15.4707	15.4195	15.3289
I5SC86	15.1992	16.0794	15.1849	15.173	15.2398	16.0338	16.0945	16.11
J42BJ7	16.0987	16.8652	16.0903	16.034	16.1718	16.7107	16.8315	17.0536
J8QFHP	15.8145	16.1602	15.8386	15.7007	15.9041	16.0993	16.2921	16.089
JACH1V	17.1845	15.3207	17.3342	16.9708	17.2485	15.4122	15.2944	15.2556
JHJC5G	16.25	16.4032	16.2426	16.2457	16.2617	16.3057	16.4861	16.4179
JR5HFJ	16.4638	14.9211	16.4301	16.5555	16.4059	14.9718	15.0427	14.7487
K4IKSC	17.0902	15.9272	17.1295	17.0875	17.0537	16.2321	15.7085	15.841
KEU88K	15.647	15.7249	15.6137	15.723	15.6042	15.7058	15.7832	15.6857
KPK81W	15.8115	15.9441	15.8828	15.6418	15.91	15.8602	15.9231	16.0489
L5V71U	15.2862	15.1628	15.3792	15.1077	15.3717	15.1684	15.1331	15.1867
L78ELK	15.7986	16.3667	15.764	15.7862	15.8457	16.3791	16.3304	16.3907
M9I45E	14.7141	15.3759	14.7346	14.6636	14.7439	15.3619	15.3839	15.3819
N2B8GP	15.4725	15.4549	15.5539	15.4218	15.4419	15.4447	15.4202	15.4998
NCYF9W	15.4503	15.3188	15.7363	14.9707	15.644	15.3709	15.3339	15.2516
NV1NE1	16.3821	15.2922	16.4701	16.2398	16.4364	15.34	15.2734	15.2632
PC0NS4	14.5465	13.6771	14.5238	14.5914	14.5244	13.8038	13.5991	13.6285
PTJZ35	17.6578	17.1821	17.6674	17.5783	17.7276	17.2161	17.127	17.2032
Q1EQ94	14.1377	16.153	14.0274	14.4135	13.9723	16.0693	15.8582	16.5315
Q5YJQ9	18.0646	14.7841	18.0194	18.2593	17.9152	15.0987	14.9157	14.3378
QAL1ZF	15.0434	15.4316	14.9968	15.0687	15.0648	15.4635	15.371	15.4604
QZ74IT	16.5912	16.3895	16.4789	16.781	16.5135	16.4282	16.3995	16.3407
R03NAB	16.3509	16.6129	16.4062	16.3324	16.3142	16.6031	16.5968	16.6388
RC57KJ	17.3952	16.3634	17.4516	17.3055	17.4284	16.3924	16.3119	16.3858
S2XJM8	16.9225	15.0174	17.0763	16.7857	16.9054	15.0831	14.9997	14.9695
S7XZ9Q	16.4222	14.4255	16.5614	16.0053	16.6999	14.4872	14.4767	14.3127
SBVG8E	15.7357	15.282	15.7071	15.7921	15.7078	15.3137	15.2824	15.2499
SG8K9N	16.761	16.7738	16.6509	16.9293	16.7027	16.753	16.8234	16.7449
SV7RC5	16.374	13.556	16.3044	16.5098	16.3079	13.6718	13.5993	13.3969
SZ46LY	16.5064	15.546	16.5126	16.4575	16.5491	15.5249	15.5861	15.5272
T2NEZJ	15.6286	16.0682	15.64	15.5748	15.671	16.1214	16.0816	16.0017
T6QC8B	15.8092	17.0119	15.9175	15.5946	15.9154	17.0056	17.0804	16.9496
T7FQKJ	15.9701	16.4614	15.828	16.2389	15.8434	16.5321	16.6046	16.2476
TL9E5R	14.6242	16.3079	14.6208	14.6631	14.5887	16.3286	16.261	16.334
TP5BL7	16.234	15.0795	16.299	16.1587	16.2443	15.094	15.1383	15.0063
TVDX40	16.2543	13.979	16.2325	16.3146	16.2157	14.0482	14.0017	13.887
U5WKYJ	16.2027	14.4832	16.1675	16.2587	16.1818	14.5345	14.512	14.403
U6RQRB	15.9395	16.4139	16.0181	15.8193	15.981	16.3648	16.3532	16.5236
U896IL	16.6367	15.6759	16.6879	16.6346	16.5876	15.7705	15.5708	15.6863
UD5YJS	15.8329	15.7004	15.8412	15.8423	15.815	15.6904	15.6583	15.7526
UN376R	15.9147	15.9081	15.9412	15.8986	15.9041	15.8535	15.8897	15.981
VC055M	14.8671	14.728	14.8584	14.9907	14.7521	14.6922	14.7121	14.7796
VDBV8A	15.5675	16.2276	15.5621	15.447	15.6936	16.246	16.195	16.2418
W1W0Y7	16.7258	15.9175	16.887	16.4198	16.8705	15.9092	15.9559	15.8875
WG05AL	17.7643	16.3656	17.6671	17.9455	17.6804	16.4397	16.2919	16.3653
WPX6IA	16.5144	15.7172	16.634	16.289	16.6202	15.7201	15.6691	15.7624
WQT719	15.2814	16.1732	15.2217	15.3977	15.2249	16.1169	16.1376	16.265
Y8TVDJ	15.8534	16.5534	15.8168	15.8416	15.9019	16.5064	16.5373	16.6164
YB5EX7	16.5534	17.2803	16.6441	16.4352	16.5809	17.2838	17.2443	17.3127
YH7XEC	15.0488	17.2459	14.7765	15.323	15.047	17.2524	17.3041	17.1812
YQJ5CI	15.9223	16.2224	15.9155	15.8538	15.9976	16.2728	16.1742	16.2201
YRQ04X	16.6195	17.2243	16.6793	16.5121	16.6672	17.2383	17.2	17.2348
Z8FB5F	16.5065	16.4426	16.5292	16.4376	16.5528	16.4606	16.4508	16.4164
Z8Y3VF	14.7552	15.5312	14.693	14.7384	14.8343	15.4496	15.4154	15.7285
ZM6M9V	16.4914	16.9218	16.4829	16.585	16.4062	16.9006	16.9148	16.9502
ZSH2T8	16.6604	15.4324	16.726	16.5847	16.6706	15.4894	15.3855	15.4224
00VL53	15.9586	16.1362	16.0098	15.8335	16.0325	16.196	16.0357	16.177
03DKLN	16.6886	16.2489	16.6786	16.7549	16.6323	16.2326	16.2329	16.2813
040HS9	15.1301	14.7492	15.1887	14.8542	15.3475	14.7734	14.8045	14.6697
0K51C9	15.9377	16.6864	15.9327	15.9112	15.9692	16.6759	16.6126	16.7707
0Z73T7	17.1368	15.9084	17.1126	17.216	17.0819	15.9036	15.9331	15.8885
1262SD	17.2443	15.3225	17.2478	17.316	17.1691	15.4532	15.219	15.2954
12HLQD	16.3903	15.6232	16.423	16.3318	16.4162	15.6269	15.6219	15.6209
12ZBK0	17.2891	17.4314	17.3656	17.1836	17.3181	17.4044	17.4906	17.3992
1B1F65	16.1984	16.4663	16.226	16.1116	16.2575	16.4348	16.49	16.4742
1BZV33	16.4115	16.9302	16.3543	16.4685	16.4117	16.9577	16.8712	16.9617
1X45M3	16.0566	16.8444	16.1292	15.9664	16.0742	16.8618	16.7961	16.8754
2GQ0W5	15.5153	15.4117	15.6053	15.2551	15.6856	15.3951	15.4187	15.4212
3J4V9H	15.5777	16.0978	15.619	15.544	15.5702	16.0594	16.1344	16.0994
3V3Z1H	16.2613	16.8535	16.277	16.1859	16.3211	16.8324	16.7506	16.9774
3W57F5	15.0671	15.2376	15.1499	14.9749	15.0767	15.2765	15.2014	15.235
416W9Q	16.3604	16.6266	16.3355	16.4265	16.3192	16.6155	16.6139	16.6504
5L4YH4	15.9885	16.1663	16.099	15.7614	16.1052	16.1078	16.1795	16.2117
66CB8L	16.545	16.5787	16.6131	16.4176	16.6044	16.542	16.5524	16.6415
6I0SN9	14.8983	15.9396	14.8371	14.921	14.9369	15.9205	15.9899	15.9083
6KMR2U	16.4721	14.4747	16.622	16.3102	16.4841	14.525	14.5002	14.399
7G97IV	16.6821	15.8162	16.8589	16.3094	16.878	15.7491	15.9191	15.7803
90GZFY	16.4517	14.848	16.5356	16.1931	16.6265	14.87	14.9023	14.7718
943YTE	17.1961	15.1515	17.5517	16.4689	17.5678	15.1271	15.1945	15.1329
96UBDB	15.6102	15.9046	15.6198	15.5703	15.6404	15.9446	15.8514	15.9179
9C6MVE	14.7001	15.1178	14.7155	14.7497	14.6351	15.0876	15.0915	15.1742
9GGB7F	15.4976	14.8236	15.591	15.351	15.5506	14.8626	14.7127	14.8957
9P32AD	17.0197	16.6315	17.1725	16.6439	17.2428	16.5956	16.5945	16.7044
9YV9D4	16.1076	16.3424	16.1044	16.0993	16.1191	16.3347	16.3731	16.3195
A0BSJM	15.5745	16.1554	15.5842	15.5664	15.5729	16.1899	16.1234	16.1528
AI5VH5	15.9627	16.3843	15.9744	15.8913	16.0224	16.3421	16.397	16.4139
AL94LI	17.6013	16.2117	17.6439	17.5468	17.6132	16.266	16.1841	16.185
AUV3TU	15.7141	16.5863	15.5685	15.916	15.6577	16.5591	16.5739	16.6258
BNMM5E	12.421	15.0817	12.235	12.4334	12.5948	14.4736	15.0485	15.7229
CJJ4VI	17.3117	15.7103	17.3387	17.1984	17.3978	15.862	15.5315	15.7372
CY60UM	15.8587	16.7594	15.8245	15.8856	15.8659	16.783	16.7053	16.7898
D45KPR	15.4762	16.7416	15.4659	15.5177	15.4451	16.6744	16.7287	16.8217
DHW0DA	13.9793	14.4683	14.0663	13.9931	13.8786	14.4019	14.5518	14.4512
DW8YXR	14.4917	15.0198	14.3333	14.6869	14.4548	15.04	15.0189	15.0005
EJ8ZFW	15.8426	16.3705	15.8322	15.8346	15.8611	16.3634	16.3329	16.4151
ELJ55T	15.9208	16.7744	15.9405	15.8737	15.9481	16.6825	16.8225	16.8182
EXHR95	16.133	17.5323	16.0359	16.2199	16.1433	17.2214	17.442	17.9336
EYG9NG	16.2996	16.4234	16.291	16.335	16.2729	16.4382	16.3942	16.4379
F2CJ1Q	16.1013	15.6066	16.1638	16.0359	16.1041	15.607	15.652	15.5609
F6IBWZ	15.6611	15.1757	15.6309	15.7447	15.6077	15.1938	15.1206	15.2128
G79KWN	15.9978	14.2506	16.0787	15.9019	16.0128	14.3489	14.3945	14.0083
GJ501R	15.1812	15.7621	15.157	15.1965	15.1902	15.7301	15.7862	15.7701
H5UTXB	14.6146	15.6751	14.5979	14.6127	14.6331	15.6709	15.7285	15.6257
HA8THR	16.705	16.6985	16.7556	16.6734	16.6859	16.6958	16.6901	16.7096
HJ4MYC	15.8835	14.738	15.8971	15.9239	15.8294	14.8001	14.7604	14.6536
I2GGUW	16.2907	15.6875	16.2894	16.2613	16.3215	15.7122	15.673	15.6773
IBI25X	16.3005	15.4392	16.2986	16.2844	16.3185	15.3789	15.4868	15.452
JCC7XL	15.6237	15.8963	15.6889	15.518	15.6641	15.8927	15.8742	15.9221
KIDE1I	16.1331	17.0704	16.108	16.0978	16.1936	17.0662	17.0407	17.1043
KJ9H1S	15.5711	17.1405	15.529	15.6083	15.5759	16.9113	16.9442	17.5661
KJX9WG	18.4397	15.7698	18.4527	18.5769	18.2896	15.8808	15.7455	15.683
KQYW0D	16.538	17.11	16.464	16.5828	16.5672	17.0927	17.0671	17.1701
LPE59Q	15.0261	15.7335	15.0073	15.0312	15.0397	15.8337	15.5954	15.7712
LQ7JZT	14.4998	14.5804	14.5234	14.3914	14.5846	14.5749	14.5628	14.6036
LSM77P	16.3645	15.2425	16.4272	16.3298	16.3364	15.2773	15.2689	15.1812
LZ18QW	15.8061	15.5605	15.8842	15.7339	15.8004	15.6186	15.4973	15.5655
M38EY0	16.2598	16.6253	16.2831	16.2272	16.2693	16.6434	16.5685	16.6641
M3EH65	16.4635	16.7892	16.4136	16.519	16.4579	16.8202	16.8182	16.7292
MHB4DX	16.1456	16.436	16.2091	16.025	16.2028	16.4377	16.3792	16.491
NAXY0P	15.8187	14.8097	15.8867	15.7526	15.817	14.8544	14.7722	14.8025
NB2RRK	15.4906	16.4227	15.3849	15.6352	15.4515	16.4974	16.243	16.5279
NR3S8D	14.4236	15.8522	14.3745	14.4364	14.4598	15.9057	15.9026	15.7484
P8MBQ4	15.0767	15.584	15.0807	15.0522	15.0971	15.6334	15.5322	15.5864
PI69HT	15.3845	15.9565	15.3439	15.4504	15.3592	15.9674	15.9215	15.9805
QAT0QL	15.5509	15.664	15.5501	15.5518	15.5507	15.6644	15.6579	15.6697
QHEY06	15.3028	15.6149	15.2885	15.3456	15.2744	15.601	15.6174	15.6264
QR1WVV	17.1697	16.357	16.9259	17.561	17.0222	16.3858	16.3557	16.3296
S5WPE4	15.3344	16.6662	15.263	15.3395	15.4007	16.7364	16.6996	16.5626
SN2AIN	16.4076	16.7491	16.4157	16.3628	16.4443	16.743	16.6981	16.806
TZ4EFW	17.6132	15.4754	17.6187	17.6673	17.5535	15.5586	15.4999	15.3676
U2SLBT	14.1781	14.7769	14.2855	13.97	14.2787	14.7687	14.8511	14.7108
U3Z2PN	14.4579	15.5986	14.4995	14.3628	14.5113	15.675	15.5965	15.5243
U5NZWJ	17.1993	15.8569	17.3241	17.0573	17.2166	15.8379	15.8523	15.8804
UPN45K	14.699	14.087	14.6752	14.8304	14.5914	14.0748	14.2112	13.9748
UXK99M	16.1416	16.1064	16.0614	16.2707	16.0928	16.1123	16.1167	16.0901
V00M5D	15.8879	15.5975	15.8967	15.9022	15.865	15.585	15.5559	15.6515
V729I7	15.2935	15.5449	15.2877	15.3653	15.2275	15.5701	15.497	15.5676
V9GJED	15.6172	16.7165	15.5356	15.6512	15.6648	16.647	16.6229	16.8797
W37VG6	15.3635	15.6235	15.2894	15.375	15.426	15.6614	15.6391	15.5699
X44WLI	15.3315	15.3641	15.4727	15.1311	15.3907	15.4238	15.2714	15.3969
X7Z7AQ	16.4843	15.627	16.6382	16.2662	16.5484	15.608	15.6233	15.6497
XH6BES	15.6481	15.8911	15.4583	15.9693	15.5168	15.9506	15.8363	15.8865
XQH9IF	16.3525	16.7845	16.3199	16.3901	16.3475	16.8237	16.7234	16.8064
Y112HT	16.0277	15.6748	16.0669	15.8059	16.2103	15.6639	15.6478	15.7127
Y2FUU3	16.347	16.4859	16.4264	16.2112	16.4035	16.4381	16.5258	16.4938
Y5ZZLQ	15.7173	16.3118	15.6196	15.7889	15.7436	16.2576	16.2274	16.4505
Y9M9U1	16.1869	15.6123	16.2004	16.1335	16.2267	15.583	15.6352	15.6187
YST1YA	15.4925	16.0587	15.5826	15.322	15.573	16.018	16.0546	16.1035
Z2A8SP	14.4211	14.7001	14.4326	14.3018	14.5287	14.6474	14.8203	14.6326
ZBBI6T	15.8117	15.8637	15.8688	15.7168	15.8496	15.8344	15.8361	15.9205
ZM0CN1	16.5716	17.3085	16.5194	16.5788	16.6166	17.3389	17.2568	17.3297
ZQR06K	17.8295	16.5114	17.9622	17.5904	17.9359	16.4893	16.3966	16.6482
ZYC0YM	14.9499	15.4941	14.9483	14.839	15.0623	15.4512	15.552	15.4791
0B3TGP	16.0044	16.631	16.1159	15.8662	16.0312	16.6104	16.669	16.6136
15ZR5C	15.489	16.2963	15.3774	15.4909	15.5988	16.1384	16.3909	16.3597
3WFA2L	15.0594	13.6406	15.2743	14.9281	14.9758	13.7277	13.6727	13.5214
4YP8RP	14.2556	15.4464	14.1759	14.3072	14.2837	15.4552	15.3569	15.5272
4Z8JUD	17.3443	14.9292	17.5794	16.9864	17.4671	14.9365	15.0549	14.7963
57R94V	15.9444	14.9947	16.0975	15.6968	16.0387	15.0453	14.9343	15.0045
59SDUF	15.6696	15.5182	15.6015	15.7066	15.7006	15.5005	15.5075	15.5466
5G5TDX	15.6878	16.1253	15.6199	15.7484	15.6952	16.0642	16.1458	16.1659
5HMM9E	16.7226	16.7299	16.7856	16.6347	16.7474	16.73	16.744	16.7157
64HYJD	15.4296	15.5213	15.3263	15.4542	15.5084	15.5287	15.5376	15.4976
6BI416	16.7241	16.8504	16.7517	16.6657	16.7548	16.8436	16.8531	16.8544
7MZS4M	13.936	15.5439	13.8621	14.0011	13.9447	15.4878	15.5823	15.5616
81VLYB	15.8503	16.3963	15.7814	15.8736	15.8958	16.3458	16.2655	16.5775
8CJ5S5	16.0155	16.394	16.0657	15.8794	16.1013	16.3525	16.3675	16.4618
8J87PM	16.9457	14.6816	17.0794	16.6715	17.0863	14.6881	14.7695	14.5871
AVW0M7	16.7635	14.5543	16.9981	16.2757	17.0166	14.6466	14.533	14.4832
B1AFV9	15.4623	16.6003	15.4675	15.4103	15.5092	16.5272	16.4718	16.802
B21894	15.5387	15.0314	15.5756	15.4566	15.5839	15.0729	15.0396	14.9817
C0Z8UU	15.0863	15.3173	15.0748	15.118	15.0662	15.265	15.3477	15.3393
CDW9W4	14.9292	13.7633	15.0686	14.6972	15.0218	13.7898	13.6774	13.8227
DEGU9R	13.4018	14.2547	13.3806	13.4131	13.4118	14.2919	14.2355	14.2368
E2GMYT	17.4082	17.0347	17.4476	17.2945	17.4824	16.9848	17.0201	17.0993
E4I9E7	16.5279	16.1877	16.5755	16.5251	16.4831	16.2143	16.1788	16.1701
EMW6AM	15.9144	16.8712	15.9363	15.8634	15.9436	16.8567	16.8808	16.8763
EZ06IQ	16.5082	16.4282	16.4999	16.582	16.4426	16.4569	16.3231	16.5046
F90IWS	16.3468	14.2984	16.3729	16.3874	16.28	14.4001	14.3471	14.148
FMXP0C	16.5325	14.856	16.5171	16.636	16.4442	14.8356	14.7935	14.9388
FRKN6W	16.5461	16.7635	16.575	16.5133	16.5501	16.7432	16.6512	16.8963
FY4UJ9	15.2971	13.6845	15.4908	15.0389	15.3615	13.6612	13.7733	13.6188
G51Q6K	16.4083	15.4399	16.5494	16.2446	16.4309	15.4199	15.4747	15.4251
G8BSRK	16.152	14.6073	16.1078	16.2403	16.1077	14.6858	14.5601	14.576
GPYN1F	14.7544	13.4376	14.7722	14.6542	14.8368	13.401	13.2474	13.6643
GU7FRK	15.881	16.6166	15.8997	15.8399	15.9034	16.5288	16.5168	16.8041
H8WHKS	15.1071	16.5827	15.1224	15.0514	15.1473	16.5743	16.6222	16.5516
HI4H5F	15.2681	15.6357	15.1104	15.6206	15.0732	15.6399	15.636	15.6313
I6685F	15.5896	16.0168	15.692	15.4867	15.59	16.0465	15.9948	16.0091
IBFP1Z	15.2715	15.3888	15.1466	15.4407	15.2273	15.4462	15.3553	15.365
IEZM4M	16.3411	17.1384	16.3364	16.3129	16.3739	17.1421	17.1321	17.1409
ISCF2K	16.0138	16.6939	16.0005	16.0456	15.9951	16.7074	16.6281	16.7462
J66FTP	15.5564	15.1337	15.6767	15.3421	15.6504	15.1111	15.1372	15.1527
JR00DR	16.0922	15.4481	15.9982	16.3011	15.9773	15.5084	15.448	15.388
JZUI2V	16.261	15.2405	16.2991	16.2509	16.233	15.296	15.1841	15.2413
K0XUKT	15.9304	16.3395	15.9438	15.8289	16.0184	16.3311	16.368	16.3193
K2AT2P	14.8921	16.4486	14.815	14.8972	14.964	16.4041	16.4021	16.5395
K5NCJW	16.6669	15.7658	16.733	16.6081	16.6597	15.7707	15.6897	15.8371
KDN9T4	15.5077	16.867	15.4126	15.6117	15.4989	16.8695	16.7519	16.9795
L2Y6DG	17.3069	15.9928	17.3949	17.1753	17.3503	16.0467	16.0062	15.9255
L7M8PN	14.9781	15.6553	14.9663	14.9537	15.0145	15.6168	15.6165	15.7327
LDSG15	15.5826	15.854	15.6018	15.4291	15.7168	15.6223	15.8163	16.1233
LMT3MR	15.4301	16.4807	15.4289	15.4453	15.416	16.4882	16.4166	16.5374
M3YU8S	15.9719	14.8432	15.9438	15.9927	15.9793	14.8057	14.8168	14.9069
M4G3QU	16.0401	16.7116	15.9713	16.1113	16.0379	16.7236	16.7051	16.706
MHNB2C	16.6266	17.2032	16.5777	16.711	16.5911	17.1786	17.1794	17.2517
NF09I0	14.3251	15.9065	14.1955	14.3412	14.4387	15.8877	15.8273	16.0045
NF6T15	13.7397	14.9701	13.6858	13.8145	13.7188	15.0453	14.9307	14.9345
NMJG4G	16.5599	15.1561	16.5779	16.6154	16.4863	15.3164	15.093	15.059
NS3ZLY	15.571	15.4176	15.4696	15.6863	15.557	15.4064	15.3514	15.4949
Q3474R	15.578	15.9093	15.5315	15.6927	15.5097	15.8787	15.899	15.9501
Q4J45C	17.1956	15.0675	17.331	16.8799	17.376	15.0892	15.155	14.9584
Q61L2V	15.7779	15.4638	15.7502	15.8563	15.7271	15.451	15.4347	15.5057
QMPX2M	15.8153	15.7886	15.7695	15.7503	15.926	15.7766	15.8381	15.751
QR9DU5	15.2891	15.5707	15.3957	15.1568	15.3147	15.5607	15.4945	15.6568
R3R9R8	15.5761	16.9452	15.4736	15.6987	15.5559	17.0271	16.8134	16.9953
R8PHGQ	15.7739	15.3423	15.773	15.7851	15.7637	15.3607	15.2739	15.3923
RHLQ3D	14.8211	15.651	14.7703	14.7903	14.9029	15.5716	15.5779	15.8035
RI7QVZ	16.054	14.4223	15.9138	16.3803	15.868	14.4825	14.4605	14.324
RKCE2V	16.5594	17.1117	16.5098	16.5906	16.5778	17.1013	17.102	17.1318
RPLV4X	15.5123	16.4979	15.4878	15.52	15.5291	16.4499	16.5114	16.5322
RQ1G66	17.2049	15.0761	17.19	17.2609	17.1637	15.1414	15.0616	15.0252
SA9NCH	15.8643	16.5841	15.7417	16.0881	15.763	16.5689	16.578	16.6053
SB1TJ5	15.8604	16.4067	15.8697	15.8364	15.8751	16.3815	16.4239	16.4146
SM4L6W	16.2424	15.9528	16.2648	16.2571	16.2052	16.0484	15.8916	15.9185
SVUP05	16.4532	16.7304	16.496	16.4312	16.4325	16.7378	16.6898	16.7637
SZ6KWI	16.0504	16.8609	15.8677	16.1023	16.1814	16.9232	16.811	16.8484
T5GBA6	14.2505	13.8599	14.29	14.2833	14.1783	13.8379	13.8622	13.8796
TAZB16	15.3656	15.9027	15.3423	15.4129	15.3415	15.9525	15.8155	15.9401
TH0EQN	15.6941	17.1503	15.6627	15.6997	15.7197	17.2329	17.0789	17.1393
TUP8NV	13.5914	13.7949	13.4414	13.6671	13.6658	13.7072	13.849	13.8283
TZQI84	16.9038	17.1814	17.0534	16.7923	16.8656	17.1934	17.1559	17.1951
U1AIJ2	15.8019	16.7034	15.8188	15.7285	15.8583	16.7025	16.7653	16.6423
VLL77W	15.3515	16.1883	15.3276	15.3062	15.4208	16.1696	16.1951	16.2
W3D2I3	15.2924	16.1501	15.2641	15.3523	15.2607	16.1591	16.1205	16.1706
W3XDQ4	15.4934	15.4554	15.4459	15.5932	15.4412	15.3946	15.548	15.4237
W50V02	16.546	16.7841	16.6431	16.3598	16.6352	16.7631	16.7613	16.828
W8QXVR	16.7949	16.4099	16.8031	16.9192	16.6623	16.5147	16.3931	16.3219
W9J1TW	15.7168	16.3418	15.6087	15.8067	15.735	16.327	16.3122	16.3862
WN7Z3X	16.0584	16.9576	16.0325	16.089	16.0537	16.946	16.9379	16.9889
WQZ5HT	14.8967	15.9553	14.8449	14.9488	14.8964	15.9069	15.9956	15.9632
WR55YC	16.6879	14.5698	16.8151	16.5446	16.7039	14.5675	14.6391	14.5028
WU89NH	16.492	16.2022	16.5727	16.394	16.5092	16.1903	16.1746	16.2418
X0G6H5	16.0572	16.0762	16.1742	15.9083	16.0891	16.0594	16.0868	16.0824
XTB5PX	15.7243	15.5657	15.7586	15.6476	15.7667	15.5803	15.5442	15.5727
Y3F33F	16.3911	17.7597	16.2794	16.463	16.4309	17.7657	17.7881	17.7252
YDJ0SS	15.8863	15.9989	15.9411	15.7109	16.0069	15.9761	15.9546	16.0661
YJ6L74	16.4731	14.6009	16.6287	16.2799	16.5106	14.5856	14.591	14.626
Z84XTW	15.6821	15.1581	15.7222	15.7008	15.6233	15.1828	15.1396	15.1521
Z89BXU	16.9598	15.5628	16.9145	17.0895	16.8754	15.633	15.4972	15.558
ZA4BYI	14.3673	15.5858	14.2251	14.5838	14.2931	15.667	15.6271	15.4632
ZE8HJS	16.5418	16.842	16.5524	16.5215	16.5516	16.8933	16.8073	16.8254
ZP1VNA	15.1803	17.5015	15.0257	15.2706	15.2445	17.5929	17.4492	17.4624
00SNP9	13.3682	14.0041	13.3814	13.2445	13.4788	13.9949	14.019	13.9982
05M0GB	13.5522	13.7115	13.5492	13.6296	13.4779	13.7484	13.7296	13.6566
06CE9J	13.7249	14.1897	13.6868	13.6809	13.807	14.1823	14.2199	14.1671
0NW365	16.2586	14.0759	16.638	15.4893	16.6484	14.1317	14.1994	13.8965
0VD1WE	15.7275	16.0818	15.7457	15.6928	15.7439	16.0614	15.9957	16.1881
17ZCGM	15.255	14.3656	15.193	15.3397	15.2323	14.3028	14.4209	14.3732
1KSV8R	14.9529	15.1063	14.8426	15.0938	14.9224	15.0904	15.0661	15.1625
1L9BHC	15.171	14.8326	15.1539	15.2397	15.1194	14.8934	14.806	14.7983
1ZHN64	15.778	16.1068	16.0144	15.3406	15.979	16.0455	16.1281	16.1468
21U9AI	16.9207	16.6004	16.8982	16.8739	16.99	16.5591	16.55	16.6922
2I1ZFA	14.6008	15.585	14.5641	14.5849	14.6533	15.6004	15.5511	15.6035
2L9WSA	15.2481	15.5633	15.1414	15.511	15.0918	15.4569	15.6365	15.5964
2R861R	14.8482	16.631	14.7828	14.9181	14.8436	16.7605	16.4574	16.6751
3R4QA9	15.513	15.7124	15.5838	15.3712	15.5841	15.6732	15.7611	15.7029
3RZB0U	15.5149	16.1176	15.6243	15.4041	15.5162	16.1326	16.0798	16.1405
3ZC2I8	15.7362	14.3206	15.7493	15.697	15.7623	14.4139	14.3207	14.2271
3ZDQ4J	16.9653	15.2305	16.9762	16.8657	17.0541	15.3297	15.2365	15.1253
43YBTN	15.9965	16.4556	16.1866	15.6681	16.1347	16.2754	16.3731	16.7184
4JT818	15.7582	15.5272	15.8145	15.7234	15.7367	15.5422	15.4219	15.6175
51ZP46	15.6581	16.3367	15.7307	15.4903	15.7533	16.2883	16.3092	16.4126
573L1D	16.9339	15.5627	17.0919	16.841	16.8687	15.6158	15.5446	15.5278
5A5R3G	15.3641	13.7724	15.4351	15.317	15.3401	13.9052	13.7709	13.6412
5EYH1D	15.0023	16.648	14.9252	14.9762	15.1055	16.5995	16.6258	16.7187
63YJK9	15.5643	16.05	15.4814	15.6665	15.5451	16.0093	16.0324	16.1083
66KNZL	14.4907	14.8502	14.5003	14.4824	14.4893	14.8445	14.8182	14.8878
68UH5I	15.9613	16.8378	15.9614	15.9267	15.9958	16.8186	16.81	16.8847
6GA0DJ	15.6324	14.3615	15.6299	15.5149	15.7523	14.3453	14.3211	14.4182
6KP4CV	15.7184	16.6103	15.7935	15.6053	15.7564	16.5834	16.5359	16.7117
7EB76Z	16.4062	16.6605	16.4844	16.2902	16.4441	16.6453	16.6659	16.6703
7GR9X4	15.1522	15.5125	15.1336	15.1649	15.1581	15.4981	15.5475	15.4918
7SQ1BH	15.9306	14.383	15.8463	16.0892	15.8564	14.4518	14.3875	14.3096
7TWC5I	15.4066	15.9885	15.3489	15.4369	15.4341	15.9864	15.9911	15.9879
8AQG7F	13.8949	14.6599	13.9224	13.9419	13.8204	14.6444	14.7168	14.6184
8FU3KM	16.3862	16.0404	16.4145	16.4342	16.31	16.0725	16.0177	16.0311
8L6PVU	15.0601	15.0882	15.1198	15.0678	14.9927	15.0904	15.099	15.0752
8R4GHU	15.7325	15.7197	15.7549	15.7278	15.715	15.6198	15.7054	15.8338
8VD46W	15.2377	15.313	15.2792	15.1981	15.2359	15.3409	15.2622	15.3359
979X0J	14.0701	14.6893	14.1613	14.0229	14.0262	14.5804	14.5725	14.9149
9M4IQN	15.3568	15.4843	15.3915	15.3092	15.3698	15.4478	15.4581	15.5469
9R3N8Z	15.2542	15.3313	15.3011	15.2278	15.2338	15.3049	15.3356	15.3535
9R72FZ	16.0556	16.7168	16.0449	16.109	16.0128	16.6579	16.6498	16.8426
9XN6EE	15.7004	14.7916	15.6871	15.7187	15.6954	14.8216	14.7854	14.7679
9YR5UX	13.6387	14.0881	13.5129	13.8498	13.5533	14.1871	13.8605	14.2168
9ZN1DC	14.5706	12.3865	14.5077	14.7449	14.4593	12.5681	12.483	12.1085
A0NCLF	15.9636	15.9375	15.9694	16.0304	15.891	15.9446	15.8924	15.9753
AT477B	16.8938	15.4705	16.9009	16.9327	16.8478	15.4923	15.4723	15.4469
AX22IR	14.7703	16.1175	14.8675	14.569	14.8744	16.0695	16.2116	16.0712
B65556	14.1645	14.3255	14.0885	14.1893	14.2155	14.3268	14.3363	14.3134
BU3786	15.4353	15.3076	15.4694	15.4214	15.415	15.333	15.2805	15.3093
BV4TL7	14.9298	15.6695	14.9087	14.9509	14.9299	15.6516	15.7268	15.6302
C2TYHM	17.4032	14.2902	17.6347	17.0263	17.5484	14.4372	14.4788	13.9546
CQ4D9K	15.4576	14.0453	15.5987	15.1737	15.6004	14.1853	14.0723	13.8785
CS9TBZ	14.6135	14.7208	14.6288	14.6361	14.5756	14.7164	14.6178	14.8282
DJ2BV6	15.7356	15.2256	15.8345	15.6586	15.7138	15.2354	15.1745	15.2669
DPE9LE	14.4295	14.9592	14.3858	14.4472	14.4555	14.9597	14.9654	14.9524
E05UEM	14.3966	15.5594	14.3324	14.3703	14.4869	15.483	15.5677	15.6275
E2FDBV	14.9348	14.5802	14.9199	14.9378	14.9466	14.6521	14.5517	14.5368
E4JY0M	15.3421	16.3647	15.2953	15.3711	15.36	16.2248	16.3782	16.491
EIUR6S	16.0152	16.2783	16.0187	15.9848	16.042	16.2749	16.2233	16.3366
F79NB3	16.6507	17.0283	16.6766	16.5898	16.6857	17.0139	16.9738	17.0972
F7MUQP	16.3235	15.0021	16.2972	16.4272	16.2459	15.0884	14.9444	14.9734
FFL3CR	14.94	15.8901	14.8363	15.0639	14.9198	15.9106	15.8222	15.9374
FM1LAN	14.5985	14.7431	14.6122	14.5764	14.6069	14.7313	14.6577	14.8404
FR12T1	15.5117	13.1826	15.3905	15.6417	15.503	13.2676	13.173	13.1071
FRB5VT	16.1534	16.008	16.0981	16.1674	16.1946	16.0239	15.9799	16.0201
FRGP6V	14.6874	16.3214	14.682	14.6874	14.6928	16.1715	16.1702	16.6225
FVA0CM	14.9698	15.1194	14.9011	15.0332	14.975	15.0749	15.1618	15.1216
FYG8ST	15.9287	16.3962	15.964	15.9003	15.9216	16.373	16.3266	16.4889
GL64VW	15.6787	15.9672	15.7241	15.6336	15.6785	15.9586	15.955	15.9879
H3EIYM	13.995	12.2663	13.6309	14.6587	13.6953	12.4313	12.1897	12.178
H4RR8N	15.5467	15.3223	15.5423	15.4838	15.6141	15.2578	15.3193	15.39
H8PRE0	16.0527	16.2513	16.0498	16.0851	16.0233	16.2495	16.2079	16.2966
HF1TD9	15.0859	15.6127	15.0598	15.1028	15.0951	15.6223	15.4887	15.7272
IDU4K1	15.2335	15.1265	15.2828	15.1935	15.2241	15.072	15.1241	15.1835
IPM3U6	14.7952	14.7254	14.7928	14.7355	14.8572	14.735	14.6742	14.767
J1F3AY	15.3357	14.5772	15.3873	15.2255	15.3943	14.5888	14.5673	14.5756
J6MIXF	16.2197	15.62	16.1756	16.3067	16.1768	15.6292	15.6043	15.6265
J8IJ4G	16.0458	15.726	16.0871	15.9306	16.1198	15.7509	15.709	15.7182
J8TUD1	15.215	16.0213	15.161	15.3064	15.1775	16.0559	15.9807	16.0272
JDCB79	15.9915	16.5459	16.0278	15.8845	16.0622	16.5131	16.489	16.6355
JU6U3Y	13.3769	15.1482	13.038	13.6561	13.4367	15.3744	15.2149	14.8554
JX6SGL	15.8282	16.002	15.8581	15.7176	15.9088	16.0247	15.9999	15.9814
JZHZ2W	17.1525	14.247	17.2268	16.9858	17.2448	14.4179	14.3639	13.9593
K7P4IE	15.6175	16.2145	15.5815	15.5831	15.6878	16.2182	16.2047	16.2207
L1FG9J	15.9526	16.1686	15.9092	16.0066	15.9422	16.0611	16.0902	16.3547
L3EDXB	14.465	15.5273	14.4241	14.5287	14.4421	15.5399	15.5062	15.5359
LW990M	13.8833	13.9842	13.8956	13.8996	13.8549	14.0583	13.9011	13.9932
M50Q99	16.1714	16.5543	16.0766	16.2603	16.1774	16.4168	16.3111	16.9349
MAQ2UP	13.7949	12.7598	13.6382	14.0071	13.7393	12.858	12.8386	12.5829
N383GM	15.5315	14.1902	15.6794	15.2624	15.6528	14.2874	14.1836	14.0995
NFV9ZK	15.0915	15.4618	15.0504	15.1902	15.0338	15.4852	15.4678	15.4325
NS9W62	16.4517	14.8408	16.4671	16.3681	16.52	14.837	14.943	14.7423
NVD91E	17.3557	15.7866	17.3797	17.3159	17.3713	15.7897	15.7512	15.8188
P30KPE	13.8511	14.1238	13.9084	13.7437	13.9011	14.1092	14.1319	14.1303
P7R60W	16.0946	14.5262	16.1049	16.0297	16.1491	14.5885	14.5338	14.4562
PSG53D	15.6204	16.3602	15.7736	15.341	15.7467	16.3323	16.4293	16.319
PX59SB	16.2091	14.2122	16.2021	16.1422	16.2831	14.3703	14.2038	14.0626
Q7CDUE	14.8124	15.3424	14.8892	14.673	14.875	15.2989	15.3017	15.4267
QHFI3V	15.2309	15.4561	15.2415	15.241	15.2101	15.4532	15.3689	15.5461
QM8NH2	15.1333	13.5558	15.0704	15.1633	15.1661	13.6195	13.5775	13.4703
RKK33X	14.7518	15.0582	14.6648	14.8395	14.751	15.0793	15.0593	15.0359
RLCT0M	15.294	14.7063	15.1233	15.4799	15.2787	14.7049	14.7797	14.6343
S3VQUL	14.6255	15.4294	14.6386	14.6317	14.6061	15.3499	15.4971	15.4413
S3X144	15.391	16.0678	15.4429	15.2565	15.4736	16.0151	16.1141	16.0743
SGT4H9	15.8774	16.3859	15.8192	15.9476	15.8655	16.3679	16.3696	16.4202
SMKB8G	15.8255	14.528	15.9118	15.6881	15.8766	14.5819	14.508	14.4942
SY7QJV	14.9545	14.258	14.908	14.9995	14.956	14.2348	14.2877	14.2516
TSR8I7	15.2265	15.4881	15.231	15.27	15.1784	15.5093	15.4413	15.5138
U05H3U	15.0727	15.6644	15.0056	15.1688	15.0436	15.7252	15.6311	15.6371
U4N2LF	15.8877	14.6171	15.858	15.916	15.8889	14.703	14.6465	14.5018
U5RNGH	15.1764	15.231	15.1831	15.2328	15.1134	15.1684	15.2237	15.301
U6FHN5	15.2115	15.1709	15.2163	15.2392	15.179	15.2233	15.1481	15.1412
U7X5PN	16.3325	16.2839	16.2286	16.4218	16.347	16.2262	16.2599	16.3657
UBV2YF	15.338	15.8544	15.264	15.4198	15.3303	15.9496	15.7909	15.8226
UHX5DQ	15.5291	15.8384	15.561	15.5222	15.5041	15.8264	15.8498	15.8389
UJ20FY	15.1134	15.3006	15.1374	15.088	15.115	15.3207	15.2687	15.3124
UYME09	14.7134	15.0377	14.7818	14.5658	14.7927	14.9828	15.0552	15.0751
UZXX9P	14.6252	14.8451	14.686	14.5466	14.6429	14.8215	14.8531	14.8607
VZG1GG	13.9469	14.1127	13.5279	14.4972	13.8156	14.2507	14.003	14.0844
W20RPM	14.8684	15.3969	14.8414	14.7757	14.9881	15.3942	15.3844	15.4121
W2BU8F	14.2425	13.876	14.2519	14.3202	14.1553	13.6768	13.892	14.0593
WN06RC	16.0033	15.7737	15.9918	15.9859	16.0322	15.7311	15.8292	15.7607
WNQC8Q	14.8306	15.3327	14.8059	14.8291	14.8566	15.2669	15.3832	15.3479
WT9AHN	14.2655	14.8931	14.191	14.3438	14.2617	14.949	14.8445	14.8857
X1E2Z0	14.3368	14.559	14.2472	14.4167	14.3466	14.5215	14.5588	14.5968
X24ZF9	15.5519	15.2876	15.5784	15.4991	15.5783	15.2741	15.2322	15.3564
X3NPJM	15.074	13.8102	14.9495	15.2159	15.0567	13.8415	13.8306	13.7584
X69TWL	15.0984	16.5045	14.9632	15.194	15.1381	16.5007	16.4617	16.5513
X76XU5	16.3816	16.7912	16.3285	16.4591	16.3572	16.7772	16.7862	16.8103
X98J9H	16.3403	14.8653	16.4199	16.2574	16.3435	14.9242	14.8397	14.832
XJQY2Y	14.6356	15.0947	14.5579	14.6581	14.6907	15.1027	15.1277	15.0539
XYNW80	14.8174	13.1645	14.0882	15.4856	14.8783	13.7846	12.8961	12.8129
Y5BWXR	15.2982	15.822	15.3877	15.1838	15.3232	15.8507	15.8419	15.7734
YAZD4X	14.3419	14.6445	14.3123	14.34	14.3735	14.6787	14.5693	14.6857
YILV44	16.0879	15.8598	16.2489	15.9379	16.0767	15.8566	15.6937	16.029
YMQ72N	14.9055	14.9517	14.9205	14.886	14.9099	14.9923	14.9502	14.9126
Z6UM0T	14.7629	12.9598	14.917	14.5267	14.845	12.7904	13.214	12.8752
ZA4S8T	15.761	15.9713	15.7078	15.7743	15.801	16.0037	15.9571	15.9531
ZEZH97	15.361	16.2813	15.3329	15.2722	15.4778	16.3137	16.2827	16.2474
ZPM9RR	15.4453	15.6254	15.3514	15.4955	15.4889	15.6447	15.6335	15.5981
ZQ0IV1	14.5786	14.1801	14.5192	14.6388	14.5776	14.2558	14.2347	14.0498
13IMLW	15.2535	15.3409	15.2587	15.2762	15.2256	15.2802	15.3249	15.4177
1BJ025	15.8487	16.1202	15.8566	15.8462	15.8434	16.1048	16.0887	16.1671
26KJHP	14.4652	14.8086	14.4941	14.4244	14.477	14.797	14.8182	14.8107
29C4GT	15.6658	16.638	15.8062	15.4649	15.7262	16.6564	16.58	16.6775
2YH6BX	15.8361	16.0124	15.88	15.7879	15.8404	16.0059	15.9941	16.0371
32Y4H5	16.3115	16.0449	16.1184	16.6104	16.2057	16.0863	15.9619	16.0864
34YUZ5	13.0964	13.3706	13.2853	12.8974	13.1064	13.4214	13.2641	13.4264
380C72	16.1541	16.098	16.1438	16.1776	16.1409	16.1168	16.019	16.1581
38E3HW	15.6754	15.5878	15.6545	15.7029	15.6686	15.6181	15.5161	15.629
3AB71G	14.6765	15.4815	14.7084	14.6089	14.7123	15.4704	15.4527	15.5215
3QT14C	15.1232	16.9235	15.0887	15.136	15.1449	16.4251	16.8132	17.5323
50MGD9	16.7245	16.5195	16.7477	16.7097	16.716	16.5794	16.4636	16.5154
50YYNM	17.7144	15.9917	17.7079	17.7256	17.7097	16.0979	15.8294	16.0479
57RIKC	14.5008	14.7344	14.5188	14.4589	14.5248	14.6849	14.7064	14.8119
5G499W	16.5161	17.1444	16.4459	16.5572	16.5452	17.1696	17.1044	17.1593
5I9T0U	15.3836	15.091	15.4645	15.2206	15.4658	15.0835	15.0944	15.0951
679W5T	15.8322	15.7524	15.802	15.8791	15.8153	15.7486	15.7037	15.8048
69RQXC	13.6174	15.3329	13.5519	13.6127	13.6876	15.3054	15.3197	15.3736
6K2AQG	15.5801	15.0328	15.5299	15.7111	15.4993	15.0987	15.0006	14.9991
6S81H9	15.7975	16.874	15.8011	15.7758	15.8155	16.886	16.8118	16.9243
6YP1XI	16.1055	16.137	16.0053	16.254	16.0573	16.1066	16.0082	16.2961
75MG08	15.4571	15.1497	15.4671	15.4796	15.4244	15.1904	15.1308	15.1278
7CTM3L	14.9557	15.6101	14.9937	14.9088	14.9645	15.6564	15.5547	15.6193
82KWKE	14.7974	15.4388	15.0123	14.7632	14.6167	15.3463	15.4638	15.5062
873UVH	16.1905	15.5376	16.2519	16.1413	16.1782	15.5398	15.4617	15.6112
8L6AK6	14.4584	14.9062	14.4719	14.527	14.3763	14.9454	14.8154	14.9577
90HUEH	14.8366	15.1443	14.8007	14.9057	14.8034	15.1682	15.0533	15.2113
9NDC2Q	14.0858	14.3547	14.1058	14.1228	14.0289	14.3772	14.3277	14.3593
9QT5JT	13.9308	14.3293	13.8189	14.0235	13.9498	14.3154	14.2552	14.4174
A2IS88	13.7921	14.0443	13.6377	14.078	13.6605	14.0208	14.1087	14.0033
A6HILS	15.6497	14.7185	15.6683	15.6745	15.6062	14.7143	14.7131	14.728
A88TNH	14.7632	15.3217	14.8549	14.677	14.7575	15.3766	15.3845	15.204
A9I5GT	16.0947	15.6137	16.2048	15.9357	16.1437	15.6343	15.5293	15.6774
AK92GL	15.034	16.1499	14.8739	15.2118	15.0163	16.0455	16.0851	16.319
AS0IPM	15.349	13.9275	15.4163	15.4102	15.2205	13.9735	13.9216	13.8874
B0E7W8	16.6465	16.6026	16.7229	16.487	16.7296	16.5999	16.6022	16.6057
B0SKQG	14.6017	16.0629	14.4746	14.7648	14.5657	16.1309	15.9892	16.0685
B85C5A	16.9137	15.9293	17.1523	16.4433	17.1456	15.93	15.895	15.9629
BX9H6P	16.4813	13.9622	16.4726	16.6161	16.3553	14.033	14.0802	13.7734
CLZM2Q	15.2338	15.6647	15.1497	15.2991	15.2525	15.6603	15.6236	15.7103
D19KUB	15.3049	14.2342	15.6357	14.5838	15.6951	14.196	14.1913	14.3153
D236HJ	16.8413	15.6829	16.8047	17.0445	16.6747	15.7725	15.5879	15.6883
D5PZ9F	15.3342	13.7522	15.3952	15.2759	15.3314	13.8842	13.7047	13.6676
EFTP1R	15.8158	14.0654	15.8641	15.7846	15.7986	14.1789	14.0799	13.9372
EI09ZL	13.8877	15.2853	13.7897	13.9718	13.9016	15.2522	15.3394	15.2643
EU2PQ7	15.7827	14.9043	15.7441	15.8815	15.7226	15.0651	14.7655	14.8823
EZLY4J	15.8159	16.506	15.7093	15.9139	15.8246	16.3391	16.5218	16.6572
F78IM4	15.6399	15.7563	15.6909	15.6565	15.5724	15.7577	15.6853	15.8257
F8T0MB	16.6256	15.8115	16.8213	16.3417	16.7137	15.8462	15.7614	15.8269
FF5BCH	15.7082	15.7642	15.672	15.7961	15.6566	15.7981	15.7057	15.7887
FR5AFE	13.9395	14.4943	13.931	13.9388	13.9487	14.4789	14.4749	14.5292
FU4JSI	15.71	16.0771	15.8147	15.4775	15.8379	16.1025	16.0141	16.1147
G3L2E7	15.6046	15.0083	15.5357	15.7255	15.5526	15.0376	15.1208	14.8666
GM7MS6	14.3711	15.5114	14.1606	14.6961	14.2566	15.5334	15.5776	15.4233
H2K856	15.3923	15.8675	15.3896	15.3404	15.4467	15.867	15.8558	15.8797
HDYS9D	16.4297	15.2361	16.4806	16.3848	16.4238	15.258	15.1538	15.2963
HWX1MU	13.9477	14.6222	13.8926	14.0489	13.9015	14.7066	14.4699	14.6902
HZBF05	15.9971	15.8666	15.9962	15.9916	16.0036	15.8545	15.8115	15.9338
HZLZ57	14.8716	14.8581	14.919	14.7567	14.939	14.9105	14.7991	14.8647
I2ECPT	14.6757	15.455	14.5753	14.8374	14.6144	15.4805	15.3991	15.4855
I7QGG2	15.9401	14.0029	15.9112	16.0007	15.9084	14.0556	14.0384	13.9147
ICZJ7L	14.7004	15.0562	14.685	14.686	14.7301	15.1375	14.9709	15.0603
J91B8N	15.9269	15.0783	15.9731	15.8975	15.9101	15.1719	15.0167	15.0463
JHS34B	14.0131	14.1313	13.9552	14.0676	14.0165	14.0056	14.1441	14.2441
JIL7XJ	15.7825	15.7515	15.8052	15.7645	15.7777	15.74	15.7065	15.8079
K9BQ1G	16.098	15.9102	16.1966	16.0455	16.0518	15.8961	15.9016	15.9329
KTVD8H	15.6206	16.7872	15.6553	15.5593	15.6472	16.8221	16.6675	16.8719
KUZ2VC	15.7139	16.0287	15.7032	15.7666	15.6718	15.9942	16.0702	16.0218
L3E9Q0	15.5409	15.4963	15.6013	15.5534	15.4679	15.5368	15.4402	15.5118
L43R8Z	15.7978	16.2167	15.8227	15.8172	15.7534	16.2051	16.3061	16.1391
L4SXDW	15.1143	14.442	15.1273	15.096	15.1198	14.438	14.2398	14.6483
L55DKK	15.4392	15.4859	15.3771	15.5151	15.4253	15.4993	15.4727	15.4858
L6FVUL	14.6344	13.2982	14.5474	14.6784	14.6773	13.4172	13.2823	13.195
L88N0U	16.0985	15.9525	16.1195	16.0842	16.0919	15.9467	15.8882	16.0224
L8VQTA	14.5227	14.8329	14.5443	14.5022	14.5217	14.7907	14.8209	14.8871
LGUH4A	16.3207	15.4403	16.3327	16.2847	16.3447	15.49	15.4732	15.3576
LP1JBF	14.3253	14.4731	14.3525	14.3159	14.3075	14.4638	14.4634	14.492
LQ91H7	14.2809	14.4703	14.3242	14.1935	14.3249	14.4934	14.3756	14.5419
LQS8H1	17.5212	14.2817	17.6563	17.1904	17.7168	14.3888	14.4035	14.0528
LS9MUN	14.6699	15.3148	14.5689	14.818	14.6228	15.219	15.2521	15.4733
LT1NG7	16.9333	16.993	16.8894	17.02	16.8906	16.9909	16.9052	17.083
LTDM4B	13.4817	13.6519	13.5423	13.4676	13.4351	13.6875	13.55	13.7182
LZ5KER	16.5917	16.7131	16.6174	16.5253	16.6324	16.7055	16.6906	16.7431
M018VL	14.6358	14.9174	14.6133	14.6943	14.5997	14.8473	14.961	14.944
M1ZRRT	15.9508	16.2617	15.9902	15.8201	16.0421	16.225	16.2395	16.3208
MI3IQM	15.7889	13.7842	15.7173	15.9075	15.7419	13.8076	13.7526	13.7924
MT7PBJ	17.2813	15.0418	17.4226	17.0512	17.37	15.0541	15.1286	14.9427
MV41TH	16.4501	15.6026	16.5593	16.2108	16.5802	15.5926	15.5718	15.6433
MVX6LJ	15.0082	14.8608	14.9083	15.156	14.9603	14.8752	14.9023	14.8048
N8P0KM	16.8689	16.9555	17.0207	16.5516	17.0344	16.9616	16.8857	17.0192
NBHN08	14.0695	15.0472	14.0985	14.0302	14.0797	15.0712	15.0699	15.0005
NCQ92W	15.4038	15.3945	15.3609	15.4865	15.3639	15.4079	15.336	15.4396
NLE1X5	15.199	14.6816	15.1246	15.2689	15.2034	14.676	14.6539	14.7147
PATW5L	15.1687	15.7074	15.1497	15.1979	15.1583	15.7277	15.7611	15.6334
PCJ45Z	13.8043	13.9242	13.8294	13.8471	13.7365	13.9368	13.9317	13.9042
PIH8R2	15.4952	15.3219	15.5056	15.5206	15.4594	15.3167	15.2754	15.3735
PM64UH	14.307	15.3434	14.2036	14.602	14.1153	15.4012	15.3148	15.3141
PR9FWM	17.0112	14.6912	17.0634	16.8973	17.073	14.8238	14.6611	14.5888
PUF7HK	15.2613	15.5545	15.3082	15.167	15.3088	15.5032	15.5275	15.6327
PVV2JM	14.8372	15.0673	14.8355	14.7425	14.9335	14.979	15.1918	15.0312
PYDF2E	15.4599	16.0614	15.4824	15.4052	15.4919	16.0217	16.0131	16.1495
Q4QJ82	14.4379	14.4651	14.5289	14.4192	14.3655	14.5264	14.4125	14.4564
Q95X63	16.0061	16.5783	16.0787	15.912	16.0277	16.619	16.5356	16.5802
QAN1HW	13.2987	14.3723	13.3289	13.2648	13.3023	14.3511	14.3724	14.3933
QD3ZBY	16.1493	15.3655	16.1403	16.192	16.1154	15.3503	15.344	15.4021
QHGU6Q	15.6515	16.3869	15.7493	15.4268	15.7785	16.3486	16.3034	16.5088
QLQP2D	16.0147	16.117	16.0163	16.0357	15.9922	16.1285	16.0883	16.1343
R0YUWC	16.5554	15.1857	16.74	16.2538	16.6724	15.1694	15.1424	15.2455
R64PHN	14.4289	15.3024	14.4048	14.4523	14.4297	15.3448	15.2601	15.3023
R82CC3	15.8886	15.9672	15.8604	15.8703	15.9349	16.0018	15.9029	15.9969
RP4VSQ	15.4334	15.5763	15.5013	15.3386	15.4604	15.5507	15.4795	15.6985
RVM1DJ	14.6067	14.9699	14.5456	14.7637	14.5108	14.9309	14.988	14.9907
RX88G0	16.7869	16.7064	16.8847	16.6005	16.8754	16.6838	16.7312	16.7043
S1C8P4	15.4977	14.2842	15.4453	15.5584	15.4895	14.3571	14.2616	14.234
SA3GIM	15.098	16.8529	15.0614	15.0681	15.1645	17.0482	16.8374	16.673
SE6XPK	16.0454	15.038	16.5255	15.2114	16.3993	14.978	15.1499	14.9862
SEKD5X	13.9501	12.9574	14.0508	13.8995	13.9	12.99	12.9998	12.8824
SH86H7	14.5342	14.8074	14.2872	14.8676	14.4478	14.9365	14.7806	14.7053
SK03LI	16.2108	16.5174	16.2554	16.1438	16.2332	16.4804	16.5052	16.5667
SKG6R6	17.4839	15.2698	17.4174	17.5724	17.462	15.377	15.276	15.1563
SQD0I4	15.3855	17.0087	15.3444	15.41	15.4022	17.117	16.8525	17.0565
SQJU8W	15.7096	16.672	15.7433	15.6911	15.6944	16.6786	16.6106	16.7268
T23UYN	16.5116	15.7806	16.5009	16.5433	16.4907	15.7992	15.773	15.7697
T7LP77	13.762	13.9714	13.7431	13.8382	13.7046	13.7889	14.3436	13.7818
T8CK68	14.7025	15.7982	14.6687	14.6889	14.75	15.6713	15.8328	15.8904
TI8LFW	15.7605	15.7794	15.7375	15.794	15.75	15.7804	15.7183	15.8395
TLT58G	14.9087	13.8394	14.9629	14.7703	14.993	13.8761	13.8991	13.7429
TRRP7J	13.0059	13.7943	12.931	13.0969	12.9899	13.8311	13.7155	13.8364
TZW06C	14.4816	15.8746	14.4155	14.4896	14.5396	15.8833	15.5268	16.2136
U7ZK73	13.7468	12.4462	13.7452	13.8197	13.6755	12.4764	12.5196	12.3427
UBEE9G	15.0637	15.2502	15.0153	15.1211	15.0547	15.3014	15.2392	15.21
UX6CPD	16.2459	14.2201	16.1195	16.3796	16.2387	14.2712	14.1955	14.1937
UXEI2H	13.8102	16.3901	13.6635	13.8628	13.9044	16.423	16.4334	16.314
VES97W	16.7873	17.0943	16.7884	16.7584	16.8152	17.097	17.0541	17.1318
VP1N9X	15.3188	15.4792	15.314	15.2899	15.3526	15.4805	15.4995	15.4578
VT0F5H	14.8542	15.8638	14.8673	14.8196	14.8755	15.8841	15.8012	15.906
VXAI8Q	14.5816	15.3389	14.4406	14.7896	14.5147	15.3903	15.3232	15.3031
W48W00	15.4661	15.454	15.4594	15.4675	15.4713	15.4748	15.4037	15.4835
W744GL	15.1646	15.6995	15.163	15.1334	15.1974	15.6598	15.7203	15.7185
WC4CIS	15.2249	15.3744	15.2155	15.2706	15.1886	15.4153	15.3298	15.378
WMJ7PV	14.3541	14.9373	14.3638	14.4076	14.2908	14.8975	14.9491	14.9654
WX46MS	14.2407	14.2596	14.2258	14.2789	14.2176	14.2566	14.2197	14.3025
XLU9KK	16.0882	16.3015	16.1114	15.9092	16.2439	16.1143	16.0805	16.7096
Y583I3	15.107	13.7692	15.0476	15.2248	15.0487	13.8706	13.6908	13.7462
Y8HZNS	16.1469	15.5572	16.2097	16.0177	16.2132	15.514	15.5816	15.5759
YC9QB8	15.7158	16.14	15.6971	15.765	15.6854	16.1577	16.1088	16.1534
YV33P0	12.8913	13.5878	12.9131	12.8155	12.9453	13.6391	13.5218	13.6025
YV4Q3G	15.098	14.9331	15.1347	15.0095	15.1497	14.9316	14.9669	14.9008
YYU421	12.9961	15.5825	12.856	13.1159	13.0165	15.6384	15.5481	15.561
Z50VDZ	15.1923	15.5821	15.0778	15.3228	15.1763	15.666	15.5521	15.5281
ZAA1VW	13.7995	14.9419	13.6299	14.0093	13.7593	15.1931	14.9048	14.728
ZGZX3T	15.5657	13.3169	15.4229	15.7772	15.4971	13.5832	13.2549	13.1127
ZHFU2E	15.1854	15.1934	15.1114	15.2888	15.156	15.1518	15.2793	15.1491
ZSFV9B	14.6733	14.7007	14.6851	14.6493	14.6855	14.63	14.7654	14.7067
ZWR48E	13.6454	15.2505	13.5612	13.6795	13.6954	14.916	15.2031	15.6323
ZYH6JG	15.2986	13.4745	15.3048	15.3687	15.2223	13.5725	13.4846	13.3665
ZZ0CH2	14.7339	15.0588	14.7406	14.7627	14.6984	15.1246	14.9787	15.073
0707WP	14.1013	15.0337	14.0698	14.131	14.1031	15.0786	14.9831	15.0395
07RPJW	16.4482	16.2757	16.5054	16.398	16.4411	16.2333	16.2841	16.3096
0AC10P	14.963	15.1521	15.0214	14.8857	14.9819	15.269	15.0482	15.1393
0DG4WJ	15.788	15.831	15.9371	15.4491	15.9778	15.8205	15.8466	15.8258
0R4JGR	16.0197	15.0896	16.2447	15.6797	16.1348	15.0107	15.0714	15.1867
11GRU6	14.7456	13.7374	14.7488	14.7589	14.7292	13.7519	13.762	13.6981
18NJDF	15.4996	12.9974	15.4549	15.4599	15.5841	13.0429	12.9473	13.0019
1BRL89	14.6231	15.0428	14.6777	14.475	14.7167	15.012	15.1096	15.0069
1D22H7	14.935	14.9136	14.988	14.8986	14.9184	14.9153	14.9344	14.8911
1KQ3UY	16.0488	16.0282	16.055	16.0547	16.0366	16.0481	15.9933	16.0431
1N2067	14.1843	14.7363	14.0795	14.4277	14.0456	14.8038	14.6384	14.7667
1RV5TE	15.3639	15.1218	15.2288	15.4705	15.3923	15.0535	15.0869	15.225
22L7FB	15.7986	14.6995	15.6913	15.8298	15.8747	14.761	14.7079	14.6297
2GZ3LH	15.3314	15.3221	15.3494	15.3507	15.2941	15.3804	15.285	15.301
2TSU5I	14.2169	14.9012	14.2105	14.2645	14.1755	14.9006	14.8506	14.9523
2XQ85E	14.0742	13.719	14.0704	14.0896	14.0625	13.7002	13.7401	13.7168
31N575	14.8595	13.6502	14.873	14.7493	14.9561	13.6477	13.6776	13.6253
33UQPP	14.432	14.5578	14.3581	14.5211	14.4167	14.4709	14.609	14.5935
347JW8	15.2119	15.0626	15.2474	15.2031	15.185	15.0582	15.0067	15.123
39JBYW	15.5597	14.6312	15.5925	15.5336	15.5531	14.6572	14.6182	14.6182
3DBG0K	16.1936	15.0004	16.0957	16.3908	16.0944	15.0082	14.9994	14.9935
3FY9NR	14.9983	13.6492	15.0165	15.0103	14.968	13.7169	13.5932	13.6376
3K2WNH	14.573	14.9511	14.2126	15.04	14.4663	15.1553	14.8841	14.814
3KU04F	14.3381	14.556	14.3018	14.4992	14.2135	14.5543	14.5217	14.5919
3M8WGZ	14.2139	14.5916	14.2381	14.1795	14.224	14.5724	14.6652	14.537
3PP5US	16.2019	14.3428	16.117	16.3783	16.1105	14.5135	14.4287	14.0861
3Y478Z	15.3406	16.3694	15.3967	15.2171	15.4079	16.3198	16.3663	16.4221
42J6NL	15.1668	15.9589	15.1128	15.1451	15.2425	15.9759	15.9285	15.9722
43HVBR	15.5844	13.4671	15.487	15.6373	15.6289	13.5962	13.4702	13.3348
4N6INR	16.9268	13.5768	16.884	17.0388	16.8577	13.8395	13.7158	13.1751
4XY4NZ	15.4202	16.0337	15.4482	15.3801	15.4323	16.1022	15.929	16.0698
50L6WD	15.0204	15.4977	14.8925	15.2133	14.9555	15.5365	15.4733	15.4832
573ERA	15.5923	15.5242	15.5719	15.599	15.6059	15.4968	15.486	15.5897
5A3JDR	13.2522	13.4774	13.0075	13.4504	13.2986	13.5271	13.3927	13.5123
5P7LAL	15.6084	15.5258	15.8572	15.1648	15.8032	15.5715	15.4351	15.5709
5XAX9E	14.7341	14.8485	14.8117	14.562	14.8284	14.7818	14.8016	14.9623
5Y5RJ5	14.8344	14.8512	14.7652	14.9341	14.8038	14.7916	14.8566	14.9055
61KG5W	15.6113	15.3824	15.6074	15.6534	15.5731	15.4228	15.3894	15.3348
65YTHF	13.0933	12.9933	13.1473	13.1685	12.9642	12.8826	12.9369	13.1602
6VZ6G8	14.6235	15.1514	14.6957	14.4445	14.7305	15.1816	15.1191	15.1534
73B1UV	15.3013	15.3055	15.306	15.3354	15.2625	15.3045	15.2016	15.4103
76HSK6	15.3639	14.3154	15.1078	15.7853	15.1986	14.3657	14.2877	14.2928
78GQMD	16.1566	16.3245	16.0131	16.2748	16.182	16.2648	16.3618	16.3469
7BF3PT	14.4813	15.0168	14.1896	14.9178	14.3365	15.0297	15.0039	15.0167
7SV4PL	14.142	14.7373	14.0014	14.2478	14.1767	14.7487	14.7814	14.6818
814T0F	15.8111	16.6433	15.8181	15.8071	15.8082	16.6715	16.591	16.6674
85MSRM	14.0371	13.7172	13.9727	14.138	14.0006	13.8178	13.6522	13.6816
8B02PA	15.459	14.4239	15.338	15.6274	15.4114	14.6548	14.1768	14.44
8G8R7R	16.2249	15.7348	16.1943	16.3409	16.1396	15.8727	15.6747	15.657
8H93A2	14.8898	14.0889	14.8464	14.9382	14.8849	14.1062	14.0793	14.0812
8I90HC	13.1354	14.7161	13.1201	13.1482	13.138	14.7381	14.7222	14.6881
8L40SG	14.6595	15.415	14.6683	14.6037	14.7063	15.3759	15.3908	15.4782
8Q4PR4	15.0097	16.56	15.052	14.7633	15.2139	16.5663	16.6373	16.4763
8R27D6	14.7737	15.0629	14.8062	14.7926	14.7223	15.0661	15.025	15.0977
8VV3Y6	15.5928	13.0073	15.8222	15.1634	15.7927	13.0797	13.1664	12.7757
95KH60	16.0358	16.0614	16.1109	15.8942	16.1024	16.0451	16.0103	16.1287
9AW6YP	14.8126	13.6514	14.93	14.6605	14.8472	13.6235	13.7577	13.5729
9BXG3M	17.1346	13.9395	17.1502	17.1755	17.078	14.2391	13.9378	13.6416
9LVG1L	14.216	15.4897	14.0985	14.284	14.2654	15.5761	15.2546	15.6386
9SIV6F	14.2872	14.888	14.1824	14.3985	14.2806	14.8813	14.8993	14.8834
A2RU10	14.4179	12.4339	14.6277	14.1686	14.4575	12.5305	12.4172	12.3541
A3F71V	14.6255	16.8897	14.5065	14.6589	14.711	16.7954	16.8928	16.9811
A7PVHI	15.726	14.0113	15.7182	15.806	15.6537	14.0425	14.0775	13.914
AP25S4	15.8634	16.3759	15.8155	15.7825	15.9921	16.3544	16.4503	16.3229
AQUA2C	14.4184	14.8717	14.3506	14.4687	14.436	14.8566	14.9228	14.8357
B3FMDE	16.0868	14.6907	16.2202	15.9345	16.1059	14.7819	14.6604	14.6297
B6RQCR	16.5333	17.1521	16.6528	16.3451	16.602	17.1359	17.1282	17.1921
BF3ACX	15.1994	16.429	15.1722	15.2119	15.214	16.4556	16.3252	16.5062
C8YHGX	13.7386	14.0176	13.8148	13.7435	13.6576	13.9906	14.0574	14.0047
CGU5TI	14.1545	14.8685	14.0504	14.2503	14.1628	15.0367	14.6104	14.9583
CPCZ9R	16.1011	14.0579	16.045	16.2663	15.992	13.9774	14.4421	13.7543
CS70SB	14.2782	14.2514	14.2847	14.3426	14.2072	14.2421	14.2077	14.3042
D1ZW30	15.2427	13.1215	15.1725	15.3289	15.2266	13.224	13.0792	13.0612
D6X22R	14.437	14.532	14.3974	14.4963	14.4173	14.5157	14.5556	14.5246
D8CMXH	14.7795	14.6896	14.7291	14.713	14.8965	14.5279	14.8424	14.6985
DGK6GV	15.6282	15.804	15.7215	15.4937	15.6695	15.818	15.8145	15.7795
E3XYYX	15.56	16.249	15.5442	15.5136	15.6223	16.2115	16.3093	16.226
EIK56R	14.6705	15.071	14.7181	14.5419	14.7514	14.9752	15.1232	15.1147
EQE0RA	15.2311	15.8504	15.1535	15.2256	15.314	15.7842	15.7722	15.9947
ERHS70	13.7161	14.7341	13.6913	13.7061	13.7509	14.6892	14.6761	14.8371
ET6U27	16.3622	15.8044	16.4454	16.2762	16.3649	15.818	15.73	15.8654
F2MSTS	12.9744	14.898	12.8229	12.9288	13.1715	14.9562	14.7272	15.0105
F3F8HA	14.2493	14.5652	14.2326	14.2734	14.242	14.5534	14.5958	14.5465
FJQ0HN	13.9365	14.3141	13.8337	14.0833	13.8926	14.3232	14.3129	14.3062
FN1A8Q	16.6031	15.3307	16.6298	16.6274	16.5519	15.3154	15.3499	15.3269
FYKT6P	16.2191	16.4076	16.2652	16.1933	16.1988	16.3908	16.3878	16.4443
G058EZ	13.8186	13.9697	13.8152	13.9508	13.6898	13.9331	13.8514	14.1245
GJEV7L	16.2343	14.4352	16.2954	16.1927	16.2147	14.4309	14.4346	14.4401
GK8SHH	14.9074	15.2406	14.9055	15.0051	14.8116	15.2552	15.1918	15.2746
GN0B30	15.1764	15.4291	15.1343	15.3309	15.064	15.413	15.3897	15.4847
H4HC75	14.2695	13.8036	14.4832	13.8044	14.5208	13.8103	13.8109	13.7897
H70GWQ	16.612	16.4897	16.7202	16.4302	16.6857	16.4637	16.5617	16.4437
H8DQQQ	12.4944	13.7665	12.4286	12.4727	12.5818	13.7614	13.7902	13.7478
HKKE6B	14.3554	16.5013	14.1286	14.5759	14.3615	16.609	16.359	16.5359
HWT14V	15.2572	15.4695	15.1365	15.4001	15.2349	15.4741	15.5127	15.4216
I01BWW	15.4319	15.4108	15.4856	15.3819	15.4282	15.3589	15.4414	15.4321
I039CZ	16.461	15.0174	16.4914	16.4355	16.456	15.0518	15.0123	14.9882
I0E60T	16.3552	16.382	16.3726	16.3581	16.3351	16.3964	16.3759	16.3737
I3Z6BS	14.8177	16.2036	14.505	15.1744	14.7739	16.2259	16.0369	16.348
I67LVW	15.0116	15.3148	15.1072	14.8724	15.0553	15.3456	15.3118	15.287
I6YUT2	15.5045	15.3523	15.4855	15.4691	15.5588	15.3391	15.3929	15.3249
IBMN6S	13.5619	15.0613	13.4401	13.6412	13.6043	14.962	15.1189	15.103
IE54UT	13.8777	14.8396	13.6802	14.1269	13.826	14.8185	14.8215	14.8788
IXJG6V	14.8355	15.2431	14.8784	14.7705	14.8575	15.2563	15.2347	15.2382
IYKL1S	14.814	15.038	14.7518	14.9091	14.7811	15.0252	15.0385	15.0503
J8E67M	14.5355	14.9478	14.4154	14.6143	14.5767	14.9775	14.9053	14.9607
J916II	14.664	15.1736	14.6807	14.6684	14.643	15.1737	15.1074	15.2397
JICC5Y	17.173	15.7753	17.2886	16.8913	17.339	15.7758	15.7915	15.7586
JUM97N	16.2375	14.7813	16.2598	16.2905	16.1621	14.7871	14.8416	14.7153
K1YRXQ	14.2876	14.4859	14.4069	14.1076	14.3482	14.4458	14.5	14.5118
K685T3	16.3256	16.6519	16.1947	16.5179	16.2642	16.6628	16.5822	16.7107
KD8HWC	15.2208	15.9949	15.2043	15.135	15.3232	16.0291	16.0019	15.9537
KH7DJH	14.5228	15.141	14.5557	14.5051	14.5074	15.1277	15.155	15.1403
KN44Z3	15.7043	16.7625	15.7322	15.5655	15.8153	16.7824	16.7335	16.7715
KSX4DU	15.8221	15.938	15.8131	15.8073	15.8458	15.9062	15.8858	16.0219
KW7V4L	16.6799	16.5821	16.7307	16.5225	16.7864	16.5858	16.6387	16.5219
KX9QRC	16.4771	15.5369	16.4675	16.4131	16.5507	15.539	15.545	15.5267
L23YUH	16.3169	14.5979	16.3394	16.1854	16.426	14.6109	14.6547	14.5282
L4UE4C	16.6333	13.3167	16.522	16.8401	16.5379	13.637	13.4346	12.8786
L74AP1	13.735	12.0242	13.7322	13.9255	13.5474	12.1033	12.0281	11.9412
LJ5CCV	14.05	14.5246	14.0585	14.0595	14.032	14.475	14.5552	14.5435
LPL3F8	13.9979	14.4271	13.9684	13.9993	14.0258	14.4443	14.432	14.4048
LRKT77	14.7982	15.3627	14.8257	14.8167	14.7523	15.3997	15.3363	15.3522
LXEK1C	17.2125	16.1458	17.3133	17.1245	17.1998	16.1751	16.1299	16.1325
LY55DJ	13.071	13.4985	13.1457	12.9406	13.1267	13.5496	13.4377	13.5082
M031LB	14.756	16.0258	14.6787	14.8498	14.7395	16.0202	16.0048	16.0524
MG688V	13.3334	14.7425	13.1723	13.4777	13.35	14.7643	14.7639	14.6994
MYBE61	14.1425	14.4981	14.1358	14.1598	14.132	14.5241	14.3436	14.6267
N0KAAL	16.8194	15.0349	16.8175	16.843	16.7976	15.1968	15.0342	14.8738
N0VMF0	15.2594	15.5497	15.3026	15.2039	15.2716	15.5289	15.5086	15.6115
N2KMKI	14.7961	15.7975	14.7754	14.823	14.7899	15.8054	15.7767	15.8106
N39QDT	15.1004	15.05	14.9665	15.1523	15.1823	15.071	15.0479	15.0312
N42VFA	13.3938	14.3016	13.3122	13.5074	13.3617	14.2592	14.3294	14.3163
N4VLKI	15.8969	15.332	15.8971	15.8568	15.9369	15.3815	15.2807	15.3338
N7AMXP	14.9853	12.9635	14.961	15.0601	14.9347	13.0392	12.9739	12.8775
NAQK9Y	14.5142	15.2794	14.4661	14.5673	14.5092	15.3155	15.1928	15.3299
NBIC4D	14.5535	14.7734	14.5151	14.5597	14.5857	14.7643	14.8127	14.7431
ND684V	15.7614	14.6081	15.7909	15.7754	15.7179	14.6857	14.6381	14.5005
NJ6IKW	14.6468	15.3002	14.6175	14.6246	14.6984	15.3367	15.2867	15.2771
NTHQ1E	14.594	14.8416	14.6181	14.4748	14.689	14.7823	14.8676	14.8749
P0PZ58	15.9916	14.0435	15.8971	16.1051	15.9727	14.1093	14.0464	13.9747
P4B8S7	14.43	14.6527	14.4631	14.3687	14.4582	14.6645	14.6377	14.6559
PA2UTS	15.5509	15.4461	15.6461	15.391	15.6158	15.4123	15.5058	15.4203
PCB8SU	15.3993	14.3279	15.4728	15.3027	15.4222	14.3157	14.3242	14.3439
PM4BFB	14.9109	15.3691	14.9581	14.8181	14.9565	15.4216	15.3398	15.3458
QG96AP	14.3855	14.8429	14.4338	14.2549	14.4677	14.7538	14.8253	14.9497
QLB2P0	15.2972	14.164	15.4447	15.0332	15.4139	14.1491	14.1514	14.1915
QMY2CQ	14.5077	15.0122	14.559	14.4306	14.5335	15.0181	14.9705	15.0479
R2H4JL	14.7648	13.1219	14.8209	14.6828	14.7908	13.0679	13.1998	13.0979
R33BY8	14.325	14.6042	14.3391	14.352	14.2837	14.5888	14.6447	14.5792
R41T5G	13.8951	14.2529	13.8829	13.981	13.8215	14.2882	14.2436	14.227
RG9184	14.4678	14.6304	14.495	14.4667	14.4416	14.6715	14.5689	14.6506
RP94VE	14.0651	14.7919	14.0224	14.0689	14.104	14.7558	14.7803	14.8396
RRL2AN	17.0791	15.8928	17.1581	16.9143	17.165	15.8801	15.9571	15.8412
RWN5MT	14.0399	14.7993	14.0101	13.863	14.2464	14.7826	14.7921	14.8233
SJMT99	16.766	15.6085	16.7572	16.8109	16.7299	15.6293	15.5783	15.6179
SXJ33X	14.8091	15.5686	14.7812	14.7588	14.8871	15.5715	15.5173	15.6168
T3DUTL	16.1455	14.6063	16.2208	16.0296	16.1861	14.6825	14.6199	14.5164
T9GKNP	14.5517	15.3263	14.5302	14.6084	14.5166	15.3264	15.3068	15.3456
TAYI6X	13.8786	14.0327	13.924	13.8961	13.8156	14.0296	14.0219	14.0467
TD12MZ	15.5756	15.8115	15.6507	15.4032	15.6731	15.7747	15.8845	15.7753
TJ3PHW	14.028	14.6238	14.0807	13.8852	14.1181	14.6823	14.6061	14.5829
TKPQ9K	16.7417	16.3032	16.7273	16.7464	16.7512	16.3171	16.302	16.2906
TU458D	15.8311	15.7081	15.8381	15.8461	15.8091	15.6892	15.6399	15.7951
TUB397	16.4296	17.2105	16.3663	16.5505	16.3722	17.2306	17.1636	17.2372
TV29HH	15.0013	15.5205	15.044	14.9979	14.962	15.5234	15.5066	15.5315
TVN6NC	14.3355	14.7518	14.2964	14.3365	14.3736	14.7567	14.6907	14.8078
TX5S28	14.539	14.3974	14.5614	14.4561	14.5995	14.3924	14.4013	14.3986
U6L591	14.9256	14.7135	14.9867	14.8193	14.9709	14.7071	14.7165	14.7169
UD53LE	13.0007	13.6689	12.9313	13.0031	13.0678	13.5715	13.8084	13.6269
UK6EYH	16.872	16.8553	16.7844	16.8913	16.9404	16.7666	16.8269	16.9726
UN150X	15.5439	14.2323	15.4893	15.6627	15.4797	14.3195	14.2041	14.1733
UPVY9X	14.6243	14.3727	14.5779	14.6773	14.6177	14.3184	14.4183	14.3814
UQZ7YG	15.6071	16.0494	15.5724	15.6646	15.5843	16.0057	15.9866	16.1558
UYA8EU	15.9624	15.0442	15.9658	15.9899	15.9316	15.0207	15.1448	14.9672
V16GGA	16.8272	15.4259	16.8584	16.8865	16.7367	15.4952	15.3552	15.4272
V1PUB9	13.6597	14.0476	13.8026	13.4689	13.7075	14.0863	14.0617	13.9947
V51XAD	14.2986	13.7376	14.299	14.3467	14.2501	13.7271	13.7708	13.715
VC9ZTT	13.1711	12.9009	13.1675	13.1769	13.1688	12.9939	12.8721	12.8366
VJ3SQ3	15.9341	16.2587	15.9411	15.9493	15.9118	16.2799	16.2106	16.2856
VKM1BH	14.7522	14.9392	14.5446	15.0867	14.6253	14.922	14.8788	15.0169
VWL0PE	15.5596	13.9237	15.6197	15.4702	15.5888	13.9587	13.967	13.8452
VZQ4XE	15.5356	15.8473	15.5536	15.5108	15.5423	15.8479	15.814	15.8801
W2ETIH	15.5772	15.7325	15.6253	15.5193	15.5869	15.7648	15.6252	15.8075
W33KED	13.9873	15.2456	13.9347	14.02	14.0072	15.3072	15.1933	15.2364
W5C21C	14.7158	15.0891	14.6665	14.7069	14.7742	15.1241	15.1366	15.0065
WB3DE2	15.6985	15.572	15.6589	15.7979	15.6389	15.5389	15.5151	15.6619
WMGP34	13.5754	14.0855	13.3554	13.9571	13.4137	13.8924	13.8292	14.5349
WP52TP	16.0361	16.8771	16.0716	15.8685	16.1683	16.8745	16.8554	16.9013
WU5QTE	14.1693	14.6001	14.2191	14.1568	14.132	14.5711	14.6382	14.591
WXAM3F	14.9	15.889	14.9146	14.8374	14.9481	15.8609	15.9258	15.8803
WZBQ5A	15.2292	11.9881	15.351	14.9232	15.4135	12.1522	12.1041	11.708
X2F5F9	15.8075	14.5614	15.7713	15.982	15.6692	14.6722	14.5091	14.5027
X6E8D2	15.8504	14.6989	15.8185	15.9118	15.821	14.7094	14.6382	14.749
X7UDDV	15.0805	13.5485	15.085	15.2282	14.9284	13.6276	13.5074	13.5105
XFL7KU	13.6824	12.8545	13.6157	13.8721	13.5595	12.8145	12.9327	12.8164
XQ2AST	16.8901	15.4961	17.0527	16.6441	16.9736	15.5031	15.5249	15.4603
XQV0C2	14.4868	14.8663	14.4754	14.4674	14.5178	14.8086	14.8441	14.9463
XR645Q	12.6704	14.1242	12.7339	12.58	12.6972	14.1565	14.1192	14.097
XW0WPQ	15.5148	14.9418	15.6217	15.4247	15.4979	14.9585	14.8996	14.9672
Y46Q6K	14.833	14.9089	14.8072	14.9175	14.7742	14.9414	14.8571	14.9282
YM6R3T	14.6429	14.6166	14.625	14.6889	14.6149	14.5461	14.6051	14.6987
YQR1YM	15.3199	15.5134	15.3537	15.22	15.3859	15.4201	15.3796	15.7403
Z16TJ0	15.0573	15.7129	14.9565	15.1746	15.0407	15.734	15.693	15.7116
Z8M29T	15.9152	16.1811	15.9291	15.7111	16.1053	16.1534	16.2412	16.1488
ZHBG52	16.1997	14.0647	16.1158	16.3424	16.1408	14.2657	14.0882	13.8402
ZINR5T	15.3483	14.7197	15.1188	15.8999	15.0262	14.7464	14.6719	14.7408
082NQD	13.8881	11.6838	13.8304	13.918	13.9159	11.8153	11.7171	11.5191
0FZT73	13.8999	15.289	13.7013	14.0932	13.9053	15.3452	15.1402	15.3817
0HG9JC	15.8612	16.5034	15.8999	15.8197	15.8641	16.4983	16.4936	16.5185
0IZ382	12.8606	12.9327	12.92	12.8378	12.8239	12.9327	12.8233	13.0421
0RV1NN	13.8394	11.6541	13.791	13.9705	13.7567	11.8421	11.7236	11.3965
0V448S	14.6164	14.6087	14.6176	14.6132	14.6185	14.6597	14.5572	14.6093
114EL0	14.826	13.3969	14.7804	14.9002	14.7976	13.3701	13.4365	13.3841
11QJS0	15.0189	13.4479	15.0435	15.0066	15.0066	13.5282	13.3765	13.4391
13C5F2	14.9897	13.8363	15.0655	14.9125	14.9911	13.8294	13.8115	13.8681
17XFIN	15.7342	17.0052	15.7789	15.6444	15.7792	16.9883	16.9322	17.0951
1NY3A5	15.3547	16.1865	15.2976	15.3808	15.3856	16.2019	16.1385	16.2192
1T55P5	14.336	14.5195	13.7974	14.2962	14.9145	14.9431	14.2469	14.3685
1UU3TQ	13.1387	13.1236	13.2465	13.0518	13.1177	13.1154	13.0754	13.1799
21ET8L	14.6563	13.1508	14.9669	13.9559	15.0463	13.2196	13.1802	13.0528
227FW7	15.0832	13.953	15.217	14.842	15.1907	13.9029	14.0049	13.9512
29ZW60	15.949	15.645	16.046	15.7052	16.096	15.6234	15.6172	15.6944
2LDC6J	15.6477	16.1653	15.6759	15.5843	15.683	16.1471	16.1594	16.1895
3DT0RH	14.4701	14.8338	14.4644	14.4504	14.4956	14.838	14.785	14.8784
40M9N2	12.9569	13.5684	12.9112	13.0459	12.9137	13.6225	13.4789	13.6039
425ZXH	14.4701	15.1557	14.259	14.6939	14.4573	15.2662	15.0964	15.1045
45FXM1	15.102	15.2824	15.1012	15.1492	15.0557	15.286	15.249	15.3122
4G73DJ	13.8235	13.6453	13.8888	13.8864	13.6952	13.6212	13.6745	13.6401
4H7469	15.5627	13.3491	15.8439	15.0588	15.7854	13.3791	13.357	13.3111
4S3PH7	14.8058	15.2987	14.7495	14.8715	14.7965	15.2896	15.2991	15.3075
4XXP0Y	14.0501	15.6277	14.0433	14.0558	14.0513	15.5232	15.6603	15.6997
538Z4G	15.2099	13.877	15.1397	15.3262	15.1637	13.9934	13.8497	13.7881
542A2E	13.8073	12.4483	13.797	13.8234	13.8016	12.4707	12.4436	12.4305
56Z8NU	15.5748	16.1683	15.6525	15.4447	15.6272	16.1368	16.1344	16.2335
5C4XQ1	14.8038	15.5333	14.7272	14.9283	14.7559	15.44	15.4458	15.714
5D48CG	15.435	16.0309	15.4109	15.3649	15.5293	15.9253	15.9934	16.1741
5F4UJS	13.6005	13.6426	13.5707	13.6693	13.5617	13.5711	13.716	13.6405
5PBU8Q	14.7816	14.1288	14.4555	15.3181	14.5713	14.0476	14.1112	14.2274
60DDY8	16.0644	16.1283	16.1147	15.9716	16.1069	16.1085	16.045	16.2313
62V247	13.7198	14.0788	13.6496	13.8105	13.6992	14.1449	14.0214	14.07
635YAA	14.729	15.1333	14.7899	14.6977	14.6995	15.1248	15.085	15.1901
63G8L5	13.5409	14.5881	13.5703	13.5196	13.5329	14.7005	14.5985	14.4654
6AV2XZ	15.0846	13.2497	15.1013	15.064	15.0884	13.3764	13.2882	13.0844
6DS776	14.8388	12.8298	15.0199	14.4999	14.9967	12.8666	12.9455	12.6773
6DX8AG	14.8903	13.6421	14.8665	14.9217	14.8827	13.6803	13.6217	13.6241
6L7Z57	15.3048	14.792	15.2417	15.3922	15.2806	14.7516	14.8317	14.7927
6LW9UW	15.2055	15.4299	15.1974	15.1406	15.2785	15.4236	15.3852	15.481
6P9NVC	15.8409	15.6339	15.8498	15.8805	15.7924	15.6966	15.5528	15.6524
6R22RC	14.7439	15.144	14.6324	14.7684	14.8309	15.1237	15.1241	15.1842
7111XT	13.4484	15.7604	13.1949	13.5795	13.5708	15.6979	15.8477	15.7357
718L0E	13.8402	14.5676	13.7484	14.0675	13.7047	14.6446	14.5469	14.5111
78VWZK	16.5552	15.6834	16.5982	16.5217	16.5458	15.7126	15.6356	15.7018
7AS0KG	15.4529	13.763	15.4599	15.5044	15.3943	13.7846	13.826	13.6783
7T3GCC	16.3232	15.8946	16.3862	16.3075	16.2758	15.9184	15.8306	15.9347
7X1X2Z	16.4441	14.289	16.322	16.5905	16.4197	14.4579	14.175	14.2342
82AL0Q	16.2382	15.6829	16.3123	16.1696	16.2328	15.6226	15.6802	15.7458
8954JJ	15.7855	13.6242	16.1479	15.2475	15.9612	13.6393	13.6963	13.5369
8KD3C5	14.7869	15.5588	14.7296	14.8202	14.8108	15.5509	15.5116	15.6138
8LUP09	16.3958	14.4904	16.3418	16.4546	16.3911	14.5349	14.5128	14.4234
8R0KJ7	15.4333	15.6277	15.4633	15.3744	15.4623	15.6367	15.5578	15.6885
8U5IN0	14.648	15.6589	14.641	14.6048	14.6982	15.6259	15.6473	15.7035
939B4K	15.6481	15.7998	15.671	15.6944	15.5789	15.7832	15.7334	15.8829
98D3Z3	14.6421	14.1328	14.7023	14.6643	14.5596	14.0741	14.1334	14.1908
9BKN09	13.2272	14.6114	13.0862	13.4077	13.1877	14.5617	14.6735	14.5989
9R49YU	14.3801	14.0124	14.3984	14.2925	14.4493	13.9558	14.0552	14.0262
A0HHRH	16.2037	16.441	16.2667	16.0341	16.3102	16.437	16.3943	16.4918
A5D6C6	14.4554	14.5003	14.4992	14.4341	14.4329	14.4857	14.4766	14.5386
A6G0ZJ	15.4019	15.635	15.3713	15.4531	15.3812	15.5962	15.6041	15.7046
A9Q4ZU	15.8487	16.307	15.8358	15.8802	15.83	16.2573	16.2611	16.4027
AMG8UC	15.9571	13.9191	15.7533	16.2072	15.9108	14.0093	13.8297	13.9182
AX840Y	15.5621	16.3533	15.4509	15.6633	15.572	16.3231	16.4414	16.2955
B1X1LX	14.6559	14.0426	14.703	14.615	14.6497	13.9723	14.0549	14.1007
B55RN5	14.6643	15.2285	14.6202	14.5359	14.8368	15.2507	15.2589	15.176
B6CCGS	14.9527	13.54	15.0537	14.7762	15.028	13.5603	13.6346	13.4251
B8DF04	13.1801	13.437	13.2302	13.1763	13.1338	13.3716	13.427	13.5124
BC5GM2	14.7478	14.7165	14.6855	14.8873	14.6705	14.7016	14.644	14.8039
BI9J5B	14.5731	15.3528	14.6016	14.4802	14.6376	15.3658	15.3754	15.3171
BNNE9K	13.8622	14.5854	13.9211	13.811	13.8544	14.6365	14.5033	14.6165
C56Y99	14.8299	15.184	14.7508	14.9445	14.7944	15.1453	15.2146	15.1922
C665MH	14.1253	13.1516	14.1471	13.9306	14.2981	13.1367	13.2589	13.0593
C683QH	15.4784	15.6998	15.5519	15.379	15.5043	15.7119	15.6532	15.7341
C6WPQR	15.1785	14.0323	15.1019	15.403	15.0306	14.0721	13.9174	14.1074
C8FBNK	14.285	15.9155	14.1943	14.297	14.3638	15.8896	15.9072	15.9498
C9QL2M	13.2209	14.3047	13.193	13.2931	13.1765	14.3515	14.381	14.1817
CQ7HGG	16.5824	14.9647	16.4843	16.7868	16.4759	15.0083	15.0068	14.8789
D040QL	15.0637	15.8242	15.0748	15.0308	15.0856	15.8292	15.7958	15.8475
D4D0YI	14.9919	15.3783	14.8891	15.1275	14.9591	15.4477	15.3129	15.3743
D58UPY	15.211	15.0876	15.2183	15.1861	15.2287	15.0832	15.0612	15.1185
D79IFD	15.3594	16.1733	15.3406	15.3299	15.4078	16.0825	16.1722	16.2653
D93XQM	15.1935	15.4868	15.2355	15.0987	15.2463	15.5147	15.3951	15.5506
DT15MC	15.9319	16.9198	15.9216	15.8782	15.9958	16.9175	17.0154	16.8264
E23R5P	15.5222	15.3743	15.5211	15.5166	15.5288	15.3229	15.3451	15.455
E2EBDF	16.065	16.6596	16.1132	15.9503	16.1314	16.6383	16.6861	16.6543
E5H8ET	14.6498	14.7809	14.643	14.5785	14.7278	14.8293	14.8125	14.7008
EDBW82	15.4622	13.7899	15.4149	15.5844	15.3872	13.8794	13.8152	13.675
EFB7JN	15.1954	13.8161	15.1977	15.2539	15.1346	13.7487	13.8688	13.8309
EMYR7K	15.3191	13.8595	15.3093	15.3885	15.2594	13.9796	13.7984	13.8006
F6J9N2	14.0975	14.2108	14.0248	14.2393	14.0284	14.2487	14.198	14.1859
F88V81	13.8288	14.3475	13.8481	13.7311	13.9072	14.3304	14.4093	14.3029
FDUH0H	14.5624	15.1464	14.5492	14.6278	14.5103	16.1277	15.0259	14.2855
FG6251	16.0029	16.1529	16.0763	15.7874	16.1449	16.1299	16.1722	16.1568
FMK0QZ	15.1209	15.4245	14.9962	15.1991	15.1674	15.544	15.4068	15.3226
FTH7SR	15.8894	15.4358	15.8618	15.9667	15.8397	15.4482	15.4138	15.4455
FX45DR	15.5691	13.8931	15.6718	15.4778	15.5576	14.0098	13.8535	13.8161
FXT8IT	14.8556	14.462	14.1846	16.0243	14.3578	14.4415	14.6361	14.3084
G0LEXN	15.0843	15.7237	15.1341	15.0836	15.0352	15.7246	15.5859	15.8606
G1AAHV	13.9881	14.7691	14.1039	13.9035	13.9568	14.7354	14.778	14.794
G2RQNR	15.4819	13.583	15.371	15.7285	15.3461	13.598	13.6718	13.4791
G2X338	14.5859	14.9453	14.6449	14.5875	14.5254	15.0068	14.8661	14.963
G73SPJ	14.5702	14.0591	14.6042	14.3936	14.7128	14.0474	14.0821	14.0479
GBAH2S	14.0548	13.4522	14.0772	14.0143	14.0728	13.4248	13.4761	13.4558
GHX3DH	14.8984	15.0382	15.0086	14.7345	14.9522	15.0615	15.0125	15.0408
GJWA3D	15.546	16.1301	15.5557	15.5198	15.5626	16.0989	16.1246	16.1669
GT3MVT	16.3163	14.5595	16.377	16.3218	16.25	14.6146	14.5409	14.5231
GYF1N1	14.2854	15.2448	14.2529	14.1992	14.404	15.2178	15.3017	15.215
GZNV26	17.0421	14.6564	17.0218	17.0015	17.1029	14.8133	14.6136	14.5424
H18GF1	16.9742	17.2333	17.0332	16.8824	17.0071	17.2668	17.2036	17.2295
H195MC	14.3913	14.7563	14.4831	14.3219	14.3688	14.7646	14.705	14.7992
[truncated: 2,804 more rows]
