# Supplementary material for: Proteome evaluation of homolog abundance patterns in Arachis hypogaea cv. Tifrunner
Source: Plant Methods. 2022 Jan 13;18:6. doi: 10.1186/s13007-022-00840-y (PMC8756696; doi:10.1186/s13007-022-00840-y)
Supplement: Supplementary file 7 — Additional file 7: Table S2. The paralogous and homeologous protein pairs with abundances in the leaf and root tissues. [file 13007_2022_840_MOESM7_ESM.xlsx]

## Sheet: Table S2
Homolog	Copy 1	Copy 2	Copy 1 abundance in leaf	Copy 2 abundance in leaf	Copy 1 abundance in root	Copy 2 abundance in root	Ks	Ka	Ka/Ks
Homeologous pair	8DRC0W	AMG8UC	15.0195	15.9571	13.418	13.9191	0.0001	0.0109	99
Homeologous pair	7AU96Q	JRQ3DB	9.99251	17.4425	10.1123	17.3381	0.0079	0	0.001
Homeologous pair	26JPZN	082NQD	18.3169	13.8881	16.1431	11.6838	0.0112	0.0082	0.7288
Homeologous pair	4ZRU7U	5S3M3D	15.3854	13.5941	15.1673	13.7493	0.0118	0.0115	0.9764
Homeologous pair	GS5YLT	CV46RI	16.7179	14.3589	16.7269	14.0499	0.0132	0.0119	0.9023
Homeologous pair	7QY2UT	AND8NH	13.2591	15.167	12.3722	14.315	0.0163	0.0039	0.2389
Homeologous pair	T0D6X0	BLU62M	12.9203	17.0911	16.5125	18.0887	0.0166	0.0021	0.1274
Homeologous pair	44XN4P	S5W95P	16.641	13.1973	15.8155	11.8327	0.0168	0.0077	0.4596
Homeologous pair	JM4ZYI	JVQ3PW	12.0835	14.2682	11.7526	12.9584	0.017	0.0049	0.2909
Homeologous pair	100NT6	M38EY0	11.1748	16.2598	11.5332	16.6253	0.0177	0.0023	0.1325
Homeologous pair	H70GWQ	TQ3MBI	16.612	12.7106	16.4897	11.7672	0.0179	0.0063	0.3537
Homeologous pair	L7259M	W60QVJ	15.3813	13.6363	17.1467	16.1215	0.0184	0.0169	0.9171
Homeologous pair	KLZ79N	V9TZWK	16.4454	10.6709	16.7798	11.3998	0.0193	0.0019	0.0966
Homeologous pair	D5EQ93	I53961	16.4859	14.2912	14.4804	12.2397	0.0195	0.0296	1.5122
Homeologous pair	ZDGJ2D	06QP13	12.9704	10.5278	11.1846	7.10948	0.0199	0.0084	0.4233
Homeologous pair	EZF9IN	M6YT3U	19.4247	15.6368	17.6457	13.7687	0.0201	0.0026	0.1284
Homeologous pair	D1W91V	V2N30X	18.9196	14.0403	17.691	12.4444	0.0202	0.0035	0.172
Homeologous pair	9J2F9Q	UW2LYQ	18.1576	15.7766	17.7632	15.6059	0.0207	0.0029	0.1377
Homeologous pair	11DDVR	01TYUM	17.086	14.705	16.0093	13.6629	0.0219	0.0054	0.2471
Homeologous pair	63YJK9	D961UC	15.5643	13.8996	16.05	14.3377	0.0223	0.0026	0.1147
Homeologous pair	TVXF2I	8W34DS	13.7153	17.2369	14.8449	17.9708	0.0225	0.0042	0.1842
Homeologous pair	KW5NHF	N21TUI	17.6228	14.0354	17.2926	13.586	0.0229	0.0033	0.1422
Homeologous pair	LPE59Q	AP5PRQ	15.0261	12.7918	15.7335	13.1384	0.0244	0.0025	0.1013
Homeologous pair	90BG8T	VH4DX9	13.2656	15.3193	13.4735	15.4019	0.025	0.0025	0.0994
Homeologous pair	S263AF	U1NDM5	17.6942	15.4779	16.8039	15.4559	0.0256	0.0092	0.3582
Homeologous pair	E8SZBC	7APH84	17.181	14.2467	16.9265	13.6886	0.0257	0.0073	0.2838
Homeologous pair	0R3YHS	68M1NE	18.1385	13.7202	18.905	14.5708	0.026	0.004	0.1538
Homeologous pair	80STHH	UZ3GC4	20.8122	14.7824	18.9043	13.199	0.0276	0.003	0.1104
Homeologous pair	H25YH4	1NY3A5	12.9649	15.3547	13.1998	16.1865	0.0285	0.0069	0.2417
Homeologous pair	4XJ09G	A9I5GT	12.1322	16.0947	10.922	15.6137	0.0286	0.0144	0.503
Homeologous pair	3AX6CG	SQPQ35	18.658	14.373	18.9349	14.679	0.0286	0.0045	0.1586
Homeologous pair	L5QT4E	VS9LD3	11.094	16.7267	10.6253	16.5249	0.0287	0.0127	0.4408
Homeologous pair	5PE0GF	W3XDQ4	12.8823	15.4934	13.2914	15.4554	0.029	0.0065	0.2246
Homeologous pair	EMYT0X	XPT71U	11.7046	16.722	11.8267	16.8837	0.0303	0.0054	0.1788
Homeologous pair	2KYQ06	RI7QVZ	12.2213	16.054	11.0614	14.4223	0.0304	0.0074	0.2432
Homeologous pair	ECK8LG	V0L876	20.0425	11.5547	17.9442	10.8086	0.0308	0.0038	0.1221
Homeologous pair	31YFLV	WT3DYW	11.9969	17.4895	12.1635	18.0075	0.0311	0.0041	0.1324
Homeologous pair	Q1EQ94	GT8KW4	14.1377	11.2598	16.153	11.1118	0.0314	0.0073	0.2314
Homeologous pair	SN8RBH	TUB397	12.2922	16.4296	12.8537	17.2105	0.0315	0.0082	0.2593
Homeologous pair	8I90HC	QW336R	13.1354	12.1869	14.7161	12.7119	0.0316	0.0034	0.1089
Homeologous pair	HT4L1Y	Z66RMF	18.0282	10.9838	17.4548	10.6622	0.032	0.0032	0.0996
Homeologous pair	6D6Z2R	6D88CF	19.1729	14.3421	17.303	13.2615	0.0321	0.0019	0.0604
Homeologous pair	9IV7G6	W9U8CY	19.9806	15.9859	18.2823	15.2312	0.0332	0.0018	0.0531
Homeologous pair	86EPEX	AX840Y	19.5643	15.5621	20.2918	16.3533	0.0334	0.0021	0.0625
Homeologous pair	40T6WH	XRJ977	18.6481	11.8932	18.9891	12.1379	0.034	0.0022	0.0649
Homeologous pair	D45KPR	DI5QT1	15.4762	11.0649	16.7416	13.3752	0.0346	0.0121	0.3495
Homeologous pair	H3EIYM	A37Y50	13.995	16.5457	12.2663	15.464	0.0347	0.0207	0.5962
Homeologous pair	6YF7SG	H8CKZE	15.6448	11.4414	16.831	11.2241	0.0349	0.0065	0.1863
Homeologous pair	B8VHIV	BQM6WK	11.8502	14.7759	13.1212	16.7255	0.0369	0.0088	0.2375
Homeologous pair	369WQ5	CF5AFL	16.5162	13.3015	14.6523	11.5869	0.0388	0.0065	0.1667
Homeologous pair	DVM8T3	S9CZ9A	17.5859	14.508	15.9587	12.8793	0.0389	0.0072	0.1839
Homeologous pair	5A3JDR	W8AC1S	13.2522	10.8169	13.4774	10.4806	0.0395	0.0122	0.3094
Homeologous pair	68UH5I	V4RJ43	15.9613	18.6176	16.8378	19.3451	0.0403	0.0076	0.1883
Homeologous pair	HXC8TF	U5I2FU	16.849	10.2486	17.5274	10.9346	0.0412	0.0062	0.1511
Homeologous pair	W83XS8	Y6TMI0	12.4263	14.4473	13.0329	14.2978	0.0415	0.0088	0.2127
Homeologous pair	YM6R3T	HL3201	14.6429	11.6026	14.6166	11.623	0.0418	0.012	0.2872
Homeologous pair	L9LT8B	R434E2	18.1794	12.043	19.0465	13.0089	0.0421	0.0066	0.1563
Homeologous pair	CRWB8Z	U59V20	16.9134	13.7363	17.4235	12.0977	0.0422	0.0086	0.2034
Homeologous pair	06ZF6Z	6I0SN9	11.9031	14.8983	12.7019	15.9396	0.0447	0.0058	0.1291
Homeologous pair	C9QL2M	LMZT46	13.2209	16.2749	14.3047	17.4842	0.0461	0.0054	0.1181
Homeologous pair	YLWP30	T42CFX	19.0473	14.1845	19.9165	15.2497	0.0462	0.0027	0.0586
Homeologous pair	2SL2GJ	PVV2JM	18.0384	14.8372	18.4495	15.0673	0.0482	0.0043	0.0899
Homeologous pair	G0LEXN	YHU8PA	15.0843	17.4646	15.7237	17.7109	0.0512	0.0185	0.3624
Homeologous pair	0B2JR4	17TMG9	11.4304	10.3971	11.7684	10.4043	0.0512	0.0021	0.0414
Homeologous pair	0PC5WU	84ERH3	14.4329	16.3015	16.4253	18.4399	0.0556	0.0403	0.7251
Homeologous pair	Z456W4	YV4Q3G	9.34905	15.098	9.67649	14.9331	0.057	0.01	0.1758
Homeologous pair	L0R0IL	LFL6K6	18.5067	16.2468	16.0909	14.3149	0.0598	0.1428	2.3894
Homeologous pair	KUZ5B2	W1N14J	18.8442	14.0586	17.005	13.5092	0.0618	0.0028	0.0445
Homeologous pair	CT84XJ	Q6LURQ	9.30819	15.9342	8.44952	17.1262	0.065	0.0036	0.0557
Homeologous pair	Y65TV9	BLU62M	9.96962	17.0911	13.8076	18.0887	0.0732	0.0211	0.2882
Homeologous pair	SDD8BX	E3HYWR	18.1266	16.0594	18.7359	16.7827	0.0922	0.0099	0.1076
Homeologous pair	5NG4EY	TXPN3Z	14.2456	15.329	13.0376	13.732	0.1019	0.0333	0.327
Homeologous pair	8TG862	YZD8WZ	11.4648	14.6416	11.7407	15.2728	0.1077	0.0056	0.0524
Homeologous pair	JU6U3Y	UT7DLW	13.3769	10.0749	15.1482	10.7701	0.1751	0.0327	0.1869
Homeologous pair	EL261C	L3RJRN	16.531	14.501	17.1486	14.7881	0.2304	0.008	0.0348
Homeologous pair	W7JQAT	FU4JSI	18.2555	15.71	18.6746	16.0771	0.2711	0.0068	0.025
Homeologous pair	GE3SEL	TF28KF	11.245	11.7499	8.65896	13.526	0.3568	0.1349	0.3781
Homeologous pair	AF6LVX	TN1PNA	12.5054	13.1086	11.5118	11.9708	0.3844	0.0908	0.2362
Homeologous pair	UDY4PI	ICNT54	12.1218	16.8376	11.5373	17.8683	0.4654	0.1882	0.4043
Homeologous pair	DE500R	YPH606	12.1539	10.0401	12.277	10.0198	0.5766	0.0187	0.0325
Homeologous pair	S3M94I	691U9V	18.8673	16.7149	19.3126	17.6005	0.5821	0.0183	0.0315
Homeologous pair	MYBE61	EN81KK	14.1425	13.8062	14.4981	13.867	0.7032	0.0688	0.0979
Homeologous pair	URB1YU	AND8NH	12.9994	15.167	12.1592	14.315	0.7106	0.0946	0.1331
Homeologous pair	Z6ZXKG	0B7PBW	15.908	13.4645	16.7869	13.7375	0.7292	0.1455	0.1995
Homeologous pair	FVHL4G	TUP8NV	16.6387	13.5914	16.6887	13.7949	0.7576	0.0077	0.0101
Homeologous pair	YBLQ63	WT3DYW	18.2297	17.4895	18.6908	18.0075	0.8014	0.0645	0.0805
Homeologous pair	I6A5S7	LD4CGC	18.5778	16.9415	19.0736	16.8588	1.0014	0.0814	0.0813
Homeologous pair	CTFV50	32UYYJ	19.3727	12.5705	19.5399	12.8473	1.1474	0.043	0.0374
Homeologous pair	SFW5N9	LMZT46	19.2532	16.2749	19.9491	17.4842	1.2359	0.043	0.0348
Homeologous pair	HQU2A8	Q6LURQ	9.32457	15.9342	9.6527	17.1262	1.4284	0.0659	0.0462
Homeologous pair	L7JGCR	WAKG1R	15.5199	18.5772	14.9865	18.7692	2.9567	0.03	0.0101
Homeologous pair	XX8GUS	84ERH3	10.3581	16.3015	10.3945	18.4399	0.0285	0.0302	1.0598
Homeologous pair	04Q2AE	BWZ3C4	11.4875	17.5215	10.753	17.9863	1.1959	0.0089	0.0075
Homeologous pair	P5D7YP	4N8NIC	10.5614	17.6908	10.8922	17.5796	0.0355	0.0077	0.2159
Homeologous pair	T78K8J	7F1JQP	12.7033	18.5272	14.1456	20.3205	0.0394	0.0158	0.4021
Homeologous pair	VDX6J0	B6CCGS	8.80354	14.9527	7.59709	13.54	0.0222	0.0153	0.6921
Homeologous pair	26LP8U	NV4Y6S	13.0723	18.6238	10.7411	16.6587	0.0802	0.0079	0.098
Homeologous pair	YY6LCE	IPM3U6	8.36257	14.7952	8.86425	14.7254	0.0196	0.0015	0.0772
Homeologous pair	K9835S	CFJ0KE	10.9692	16.74	12.5919	18.331	0.0367	0.0274	0.7456
Homeologous pair	X24NYN	PFQ45M	11.8578	17.216	12.0543	17.7182	0.0317	0.0009	0.0296
Homeologous pair	VUY3N3	1HU4YV	14.3148	20.1009	13.4293	18.8323	0.0321	0.0035	0.109
Homeologous pair	BZG5F0	84ERH3	11.9144	16.3015	13.1913	18.4399	0.1373	0.0616	0.4488
Homeologous pair	H3WDBY	5H969I	12.3972	17.5775	13.6136	18.6933	0.0419	0.0015	0.0362
Homeologous pair	V31KAL	2C0WSA	12.8567	17.3367	10.993	16.0277	0.0042	0.0037	0.8867
Homeologous pair	XFL7KU	MLY2RP	13.6824	18.2961	12.8545	17.8545	0.0328	0.0028	0.0865
Homeologous pair	Z38ZL1	993YRW	12.7077	17.8665	13.4992	18.3894	0.26	0.0182	0.0701
Homeologous pair	6UI1YP	1ZU96Y	12.4381	17.0391	13.0513	17.7181	0.0386	0.0016	0.0405
Homeologous pair	NX47XU	4SZ21F	8.32958	13.509	9.21424	13.8466	0.0132	0.0056	0.4255
Homeologous pair	UHN8JW	2T4DYX	10.6197	15.1557	10.7958	15.2607	0.0502	0.0009	0.0185
Homeologous pair	S52WLR	SWNJ62	10.9707	15.24	11.256	15.6989	0.0321	0.0098	0.3053
Homeologous pair	FWIM6U	AUHN72	12.6262	16.3128	12.1621	16.569	0.055	0.0029	0.0526
Homeologous pair	MAQ2UP	B2GHU0	13.7949	18.5931	12.7598	17.145	0.0367	0.0035	0.0964
Homeologous pair	7UQC80	4N8NIC	12.7713	17.6908	13.2911	17.5796	0.4029	0.0465	0.1154
Homeologous pair	J53S6S	A0CASP	12.0139	16.5471	14.2878	18.4062	0.0291	0.0112	0.3839
Homeologous pair	79AEK5	NEHI9Z	10.4357	14.1581	11.1457	15.1958	0.0184	0.0024	0.1292
Homeologous pair	ZLM6U3	MID1KN	14.7054	18.3409	14.9267	18.7679	0.0334	0.0031	0.0933
Homeologous pair	SLX3W6	BLU62M	13.9705	17.0911	14.3305	18.0887	0.5457	0.0603	0.1105
Homeologous pair	WBB0SP	W25JQA	13.9835	17.2029	13.2261	16.8817	0.0439	0.0053	0.1206
Homeologous pair	IPJL9K	LBD14B	13.4562	17.3338	13.9062	17.2591	0.4991	0.0245	0.0492
Homeologous pair	HL4WI4	V2ETSI	16.5273	19.3482	14.122	17.3853	0.0325	0.0046	0.1413
Homeologous pair	R5IFJT	JICC5Y	14.8378	17.173	12.6484	15.7753	0.0109	0.0061	0.5611
Homeologous pair	GBIZ4M	QR1WVV	14.2552	17.1697	13.2509	16.357	0.0241	0.014	0.5783
Homeologous pair	UF7VZS	I0F9MV	13.525	16.3297	14.1712	17.1942	0.0249	0.0175	0.7006
Homeologous pair	S2R1T1	FN1A8Q	15.0467	16.6031	12.4317	15.3307	0.0248	0.016	0.6479
Homeologous pair	6YG2VI	ZLWU4E	14.135	16.7611	13.3943	16.2155	0.0489	0.0043	0.0885
Homeologous pair	5GPW5B	8F004F	18.4441	20.406	15.7691	18.5658	0.0205	0.0054	0.2631
Homeologous pair	UBQ2DA	EIW12T	14.5693	16.8744	14.5173	17.2063	0.0517	0.0125	0.2426
Homeologous pair	H5FPK5	6KMR2U	12.2459	16.4721	12.0058	14.4747	0.0874	0.0099	0.1137
Homeologous pair	KXDS8S	416KLQ	14.9716	17.9879	13.6675	16.1302	0.0201	0.0061	0.303
Homeologous pair	QAUB69	4Z06T4	15.2457	16.9739	16.0904	18.5162	0.0804	0.0109	0.1354
Homeologous pair	B6RQCR	QAA1TN	16.5333	18.9663	17.1521	19.456	0.0386	0.0035	0.0917
Homeologous pair	DLXF41	MZFE1X	12.0012	14.486	14.8735	17.0843	0.0528	0.0257	0.4876
Homeologous pair	NH9VWV	M3NNG8	16.2637	17.6091	13.4093	15.5499	0.0195	0.0165	0.8465
Homeologous pair	IN8UEN	6A5V28	15.4839	17.7036	16.0092	17.9809	3.1827	0.0539	0.0169
Homeologous pair	A6HILS	405Q8S	15.6497	17.8844	14.7185	16.6762	0.0202	0.007	0.3469
Homeologous pair	SHEQ35	1IW9Y2	14.9074	16.0327	14.6092	16.3873	2.0326	0.0675	0.0332
Homeologous pair	JSVL03	EDW5DG	14.532	15.2028	14.5022	16.0368	0.6335	0.1511	0.2386
Homeologous pair	U6BYIQ	F2CJ1Q	14.7073	16.1013	14.4234	15.6066	0.02	0.0138	0.6904
Homeologous pair	PFSA3S	CB4TML	11.6921	12.672	11.8379	13.0164	0.6954	0.0911	0.131
Homeologous pair	X9T1C2	2E85J4	10.8378	12.6821	13.7371	14.7045	0.047	0.0194	0.4125
Homeologous pair	JM4ZYI	9N7MS3	12.0835	13.0799	11.7526	12.6971	0.0634	0.0109	0.172
Homeologous pair	EGQH3V	EG1I0Q	13.173	13.6016	14.3762	14.6729	0.0269	0.0238	0.8873
Homeologous pair	81W4VQ	XIY3FB	15.1993	14.7741	15.6118	14.955	0.0151	0.0043	0.2839
Homeologous pair	YLZA1F	8U1ME7	14.413	13.0742	14.6951	14.0229	0.051	0.006	0.1178
Homeologous pair	BI9J5B	2RU0FH	14.5731	14.1418	15.3528	14.6733	0.0161	0.0061	0.3802
Homeologous pair	YG8T0S	PVV2JM	15.2336	14.8372	15.7525	15.0673	0.6477	0.0285	0.044
Homeologous pair	ZGZX3T	L0KK3Q	15.5657	13.7649	13.3169	12.618	0.0756	0.0143	0.1888
Homeologous pair	7SQ1BH	L3RF3D	15.9306	14.807	14.383	13.6488	0.0475	0.0092	0.1935
Homeologous pair	E6VW7Q	040HS9	13.5873	15.1301	15.762	14.7492	0.0126	0.1018	8.1011
Homeologous pair	M7GKER	7APH84	14.8776	14.2467	14.7132	13.6886	0.28	0.0583	0.2083
Homeologous pair	YL5ALI	00I7KW	14.5934	12.987	12.2133	10.9765	0.0246	0.0081	0.3298
Homeologous pair	UW1SNI	RLY5XN	14.7885	14.8294	14.5289	13.1174	0.6791	0.1045	0.1539
Homeologous pair	E2EBDF	3NY0MJ	16.065	14.7046	16.6596	15.2166	0.4952	0.0485	0.098
Homeologous pair	FPLS03	6C98HC	13.7145	14.0545	13.9533	12.428	0.1018	0.0047	0.0462
Homeologous pair	VHV9MM	3DBG0K	18.6729	16.1936	16.9555	15.0004	0.016	0.0041	0.2582
Homeologous pair	JX5WJ5	C7HVNL	16.6	14.8398	16.5147	14.4798	0.0147	0.0039	0.2667
Homeologous pair	YH7XEC	QHP0ED	15.0488	14.9395	17.2459	15.141	0.0251	0.0012	0.0497
Homeologous pair	I0E60T	C7NXRU	16.3552	13.6686	16.382	14.2396	0.0574	0.0102	0.1775
Homeologous pair	HCTL36	9QX17Y	19.0703	17.0909	16.6704	14.5	0.0102	0.0097	0.9541
Homeologous pair	254HEG	1K9JH7	13.5184	12.3097	12.5362	10.317	0.0252	0.0058	0.2316
Homeologous pair	RLCT0M	EE5UNB	15.294	12.6179	14.7063	12.1965	0.0101	0.0157	1.5552
Homeologous pair	7W2D79	PF0WST	15.7341	13.6466	15.0883	12.5522	0.0267	0.0156	0.5867
Homeologous pair	W4MS3F	PX2Y9B	16.9489	14.0467	17.0054	14.2832	0.0214	0.0166	0.7784
Homeologous pair	K02HG2	3NY0MJ	18.0296	14.7046	18.3713	15.2166	0.0559	0.0075	0.135
Homeologous pair	66S7FV	1IW9Y2	18.8804	16.0327	19.9318	16.3873	0.809	0.0271	0.0335
Homeologous pair	ZA6ZKK	6KB6B4	17.937	13.7334	18.3121	14.29	0.0231	0.0056	0.2433
Homeologous pair	KW7V4L	0H9M9W	16.6799	12.2651	16.5821	12.5404	0.7575	0.0434	0.0574
Homeologous pair	SJPB47	GR1JV3	16.8119	13.0456	16.2918	12.2386	0.0215	0.0064	0.2985
Homeologous pair	T7SDPZ	JVQ3PW	17.6537	14.2682	17.1533	12.9584	0.07	0.0136	0.1941
Homeologous pair	T6NT17	NEHI9Z	19.1512	14.1581	19.5271	15.1958	0.3792	0.0202	0.0531
Homeologous pair	T7SDPZ	9N7MS3	17.6537	13.0799	17.1533	12.6971	0.0166	0.0019	0.1131
Homeologous pair	Q3GPI2	DN0YA4	17.0814	12.9493	17.5699	13.0251	0.0139	0.0119	0.8568
Homeologous pair	G7S5MB	U3J4NJ	16.5753	12.4124	17.1634	12.5605	0	0.0025	99
Homeologous pair	XR90DA	RSU8B2	18.8268	13.3283	17.2569	12.6382	0.0173	0.0018	0.1054
Homeologous pair	VSM3NT	6G1FH3	16.9605	14.2456	15.7807	11.101	0.0514	0.0134	0.26
Homeologous pair	V41D0B	7ZK9KC	17.374	12.2313	15.4535	10.7463	0.0119	0.0053	0.4447
Homeologous pair	GM134S	555M2B	16.7714	11.4988	17.7193	12.9112	0.0291	0.0023	0.0785
Homeologous pair	NAXY0P	M1JRW6	15.8187	11.0076	14.8097	9.95781	0.0163	0.0043	0.2614
Homeologous pair	VRBE94	QHP0ED	19.5666	14.9395	20.1321	15.141	1.8141	0.0593	0.0327
Homeologous pair	8160Y2	XRJ977	17.1975	11.8932	17.2725	12.1379	0.6818	0.0503	0.0738
Homeologous pair	4XPF6M	G0S5C3	17.1193	11.8515	16.4277	11.2702	0.0575	0.0152	0.265
Homeologous pair	Z40WPA	7Q3FE7	17.1372	11.9997	16.2339	10.9934	0.0511	0.0042	0.0822
Homeologous pair	SGZ2CH	AYA1A5	17.1834	13.4674	18.3459	13.0955	1.5638	0.0567	0.0362
Homeologous pair	YHAP2I	K3K8ZL	17.7276	13.2243	17.224	11.946	0.02	0.0012	0.0615
Homeologous pair	NXZ6PK	V0L876	17.7831	11.5547	16.0867	10.8086	0.8044	0.0464	0.0577
Homeologous pair	JMZ2BK	727LKT	17.6368	11.7924	17.8425	12.4106	0.0548	0.0208	0.38
Homeologous pair	L7JGCR	6S6Q2U	15.5199	9.78276	14.9865	9.35913	0.6685	0.0203	0.0304
Homeologous pair	69P7AU	28D0BA	15.8979	10.0732	16.0149	9.78163	0.1444	0.0957	0.6625
Homeologous pair	CGU5TI	A9Z54Y	14.1545	8.70672	14.8685	8.61157	0.0263	0.0283	1.0788
Homeologous pair	S0X7MM	U5I2FU	16.7039	10.2486	17.2055	10.9346	0.7035	0.1263	0.1796
Homeologous pair	H567TY	8I68MQ	16.7155	10.4121	16.9716	10.4949	0.0147	0.0037	0.251
Homeologous pair	S4AEC7	2W1XFU	19.1141	11.4666	17.0113	10.2429	0.0353	0.0012	0.0341
Homeologous pair	M3YU8S	52U0T8	15.9719	10.1091	14.8432	7.89862	0.0308	0.0036	0.1178
Homeologous pair	S3M94I	1Z8SFE	18.8673	11.749	19.3126	11.9877	1.9818	0.0464	0.0234
Homeologous pair	HEQU6V	28D0BA	16.7213	10.0732	17.3452	9.78163	0.0793	0.0585	0.7377
Homeologous pair	K0G9DF	17TMG9	18.1766	10.3971	18.6008	10.4043	0.5006	0.0213	0.0426
Homeologous pair	CTFV50	TUBV7Y	19.3727	9.98377	19.5399	10.0008	0.1677	0.0291	0.1737
Paralogous pair	1PW7ZW	JL3DG7	13.9694	15.2066	15.3193	15.282	0.1542	0.0639	0.4141
Paralogous pair	P712UD	5HMM9E	16.7298	16.7226	16.6698	16.7299	0.9616	0.0977	0.1016
Paralogous pair	ENB4BT	G4Y2Y5	15.8871	17.409	15.9711	16.0683	0.4934	0.1365	0.2767
Paralogous pair	MS9EFZ	U80PFY	14.1232	13.4593	15.3863	15.2368	0.5072	0.1497	0.2952
Paralogous pair	JY7X0W	V3KF4A	10.4387	10.0772	10.7512	10.5982	0.5558	0.2036	0.3663
Paralogous pair	BU1MR9	25IQBC	14.4029	15.1335	12.9168	12.714	0.0215	0.0046	0.2157
Paralogous pair	URB1YU	7QY2UT	12.9994	13.2591	12.1592	12.3722	0.705	0.0965	0.1369
Paralogous pair	MI1D26	PS7EZR	15.0713	15.3466	15.4901	15.7107	0.5951	0.1053	0.1769
Paralogous pair	18NJDF	QZ950J	15.4996	14.0655	12.9974	12.7432	0.0149	0.0142	0.9569
Paralogous pair	9N7MS3	JVQ3PW	13.0799	14.2682	12.6971	12.9584	0.0676	0.0118	0.1742
Paralogous pair	0SFT85	31U4BG	18.0796	17.3911	18.0058	18.3017	0.6596	0.1078	0.1634
Paralogous pair	HXC8TF	S0X7MM	16.849	16.7039	17.5274	17.2055	0.7211	0.128	0.1776
Paralogous pair	I6RXR7	QAUQ3D	14.9133	14.0888	14.8639	14.5286	0.4294	0.0899	0.2094
Paralogous pair	8J87PM	H1JF6T	16.9457	15.4199	14.6816	14.2814	0.079	0.0362	0.4578
Paralogous pair	ZH4XKZ	3V8BTX	13.4937	13.1937	13.8346	14.239	0.6712	0.1365	0.2034
Paralogous pair	WH2NDV	0DN2NX	16.9935	16.0836	17.1857	16.7607	0.8486	0.0613	0.0723
Paralogous pair	1PW7ZW	T8CK68	13.9694	14.7025	15.3193	15.7982	0.1011	0.0723	0.7158
Paralogous pair	JL3DG7	T8CK68	15.2066	14.7025	15.282	15.7982	0.0621	0.01	0.1615
Paralogous pair	G3162F	NME7KH	19.1547	17.734	16.4815	15.9641	1.186	0.0644	0.0543
Paralogous pair	Y65TV9	SLX3W6	9.96962	13.9705	13.8076	14.3305	0.5662	0.0721	0.1274
Paralogous pair	1P550B	V9AT41	12.6885	12.4019	11.699	11.1744	0.0644	0.0435	0.6757
Paralogous pair	A21TQ1	FD543A	13.9929	13.1705	12.6095	12.0708	0.0322	0.0167	0.5176
Paralogous pair	B2ZZCM	82UWY2	17.0925	17.4819	17.0167	17.5889	1.3436	0.0315	0.0234
Paralogous pair	2PPB1V	BURC06	16.173	14.7925	16.6603	16.082	0.1156	0.0491	0.4248
Paralogous pair	EBV7K6	8Q6BIU	11.9182	12.312	11.9528	11.3443	0.4752	0.1319	0.2775
Paralogous pair	I71V0M	LM8BDD	12.1273	14.0829	11.8742	12.5412	0.0237	0.0042	0.1789
Paralogous pair	Y7FANU	T6TLY6	15.6684	16.4103	16.1503	16.8916	0.5248	0.0101	0.0192
Paralogous pair	1UU3TQ	87QPVY	13.1387	11.8296	13.1236	12.366	0.0195	0.013	0.6682
Paralogous pair	KJX9WG	AZQV6X	18.4397	13.9759	15.7698	14.9582	0.7078	0.126	0.178
Paralogous pair	9JEV76	YE2V2Z	18.3396	17.4148	18.7264	17.8833	0.5752	0.1157	0.2011
Paralogous pair	L7JGCR	UBK6DT	15.5199	13.8925	14.9865	14.1324	0.6768	0.0197	0.0292
Paralogous pair	AZQV6X	M4TVLK	13.9759	13.9147	14.9582	14.0992	0.6208	0.1252	0.2016
Paralogous pair	8XTP9K	T416DT	12.4895	13.3975	12.4468	13.3206	0.0274	0.0074	0.2693
Paralogous pair	QR0RSD	ZI8G8M	13.6075	13.8518	13.7699	14.6992	0.0234	0.0043	0.1828
Paralogous pair	MMUF9T	1944SK	13.2844	14.6386	11.8686	10.9223	0.2768	0.0408	0.1473
Paralogous pair	XZ54ZU	S2JPPU	13.2832	14.2032	11.1966	12.1643	0.8167	0.1441	0.1764
Paralogous pair	DEFA3T	ZKH742	9.22246	9.20612	8.33775	9.32488	0.0267	0.0189	0.7057
Paralogous pair	YNET3T	Y34BLP	15.3046	14.1812	13.7033	12.6782	0.2408	0.1069	0.4442
Paralogous pair	XH95LH	PE8RGD	14.0752	15.5096	14.026	15.0713	0.1889	0.1794	0.9496
Paralogous pair	TF28KF	PT4YLR	11.7499	13.2158	13.526	12.4738	0.3933	0.1316	0.3345
Paralogous pair	Q8AGNQ	1Z8SFE	12.6847	11.749	13.046	11.9877	1.9693	0.0467	0.0237
Paralogous pair	2TXM5I	V653BK	11.5989	12.3331	11.8038	12.8806	0.5088	0.0074	0.0145
Paralogous pair	NQL4T4	0N164V	11.3882	11.6712	11.7985	10.7178	1.1971	0.0889	0.0743
Paralogous pair	G3162F	59KA91	19.1547	20.3024	16.4815	17.5712	1.1676	0.0666	0.057
Paralogous pair	804D1R	BNMM5E	14.3807	12.421	16.2297	15.0817	0.0852	0.0764	0.8975
Paralogous pair	E051EM	GT5X5C	11.6937	13.3156	11.2169	12.3722	0.0179	0.0048	0.2682
Paralogous pair	LJ9V8V	69QH8Z	13.2258	13.3875	12.5281	13.7103	0.7415	0.1189	0.1603
Paralogous pair	L6XCTY	SHEQ35	17.0086	14.9074	15.8153	14.6092	0.7659	0.0329	0.043
Paralogous pair	1NMA8N	4539Z2	16.2783	14.8539	16.8244	15.5811	0.0329	0.0034	0.1037
Paralogous pair	UK6EYH	JY4CMX	16.872	15.7186	16.8553	15.5624	0.3483	0.0354	0.1015
Paralogous pair	QLB2P0	Y5SFGR	15.2972	17.2723	14.164	15.4662	0.7132	0.0766	0.1074
Paralogous pair	V9YTQ9	HJ4MYC	13.9698	15.8835	13.4291	14.738	0.8024	0.2066	0.2575
Paralogous pair	69P7AU	HEQU6V	15.8979	16.7213	16.0149	17.3452	0.106	0.0883	0.8323
Paralogous pair	Z67LQN	28J7Y2	14.9103	14.6744	14.9451	13.6052	0.3939	0.1158	0.2941
Paralogous pair	G5Y6Q1	NJ55ST	16.0591	16.6961	13.3956	14.7574	0.0675	0.0114	0.1695
Paralogous pair	ED5BBM	R2H4JL	17.5222	14.7648	14.5452	13.1219	0.0375	0.025	0.6666
Paralogous pair	Z67LQN	QHGU6Q	14.9103	15.6515	14.9451	16.3869	0.4544	0.1051	0.2314
Paralogous pair	D4D0YI	S2N7G4	14.9919	13.1097	15.3783	13.9298	0.8759	0.1441	0.1645
Paralogous pair	ME5340	U4LPMY	10.5193	11.7865	10.652	12.1162	0.0001	0.0081	99
Paralogous pair	BVXC9K	KQC6RY	16.3108	14.2939	14.8554	13.3564	0.0167	0.0058	0.3459
Paralogous pair	JC6E3B	X7UXQY	13.5396	11.8974	14.6015	13.0989	1.4521	0.0087	0.006
Paralogous pair	YP9IVY	C665MH	12.5762	14.1253	11.647	13.1516	0.8256	0.0957	0.1159
Paralogous pair	SB0DTV	JC6E3B	12.2453	13.5396	13.0866	14.6015	3.4961	0.0189	0.0054
Paralogous pair	LT98XL	L23YUH	15.4595	16.3169	13.0154	14.5979	0.0171	0.0035	0.2062
Paralogous pair	4721MN	NA6443	15.0243	16.2814	16.7364	18.3189	0.0846	0.0293	0.3459
Paralogous pair	4721MN	JU6U3Y	15.0243	13.3769	16.7364	15.1482	0.079	0.0164	0.2079
Paralogous pair	59KA91	NME7KH	20.3024	17.734	17.5712	15.9641	0.0378	0.0087	0.2313
Paralogous pair	TZ4EFW	Q36S6K	17.6132	16.7537	15.4754	13.8437	0.0644	0.0717	1.1126
Paralogous pair	CTFV50	K0ENTT	19.3727	17.3867	19.5399	17.9077	1.1342	0.0417	0.0368
Paralogous pair	H5UTXB	GJ5TV3	14.6146	16.5322	15.6751	17.3111	0.6416	0.0879	0.1371
Paralogous pair	JR38A6	WWNC08	11.5188	13.7867	12.2985	13.9434	0.0452	0.0205	0.4531
Paralogous pair	99J26D	K9KY54	14.5108	16.0251	15.6235	17.28	0.0308	0.0126	0.4089
Paralogous pair	KJX9WG	M4TVLK	18.4397	13.9147	15.7698	14.0992	0.3524	0.072	0.2042
Paralogous pair	R03NAB	SB31NP	16.3509	14.4055	16.6129	14.9154	0.0282	0.0055	0.1963
Paralogous pair	K02HG2	E2EBDF	18.0296	16.065	18.3713	16.6596	0.5121	0.0453	0.0884
Paralogous pair	40T6WH	8160Y2	18.6481	17.1975	18.9891	17.2725	0.6832	0.0488	0.0714
Paralogous pair	T0DAJU	TCQK5L	17.3979	15.9243	17.1636	15.4018	0.0457	0.0093	0.2029
Paralogous pair	4PQU0W	K2C0HG	12.9607	11.1623	13.2647	11.4958	0.0001	0.0108	99
Paralogous pair	WY2I81	HI5YN3	18.0213	15.9558	18.354	16.5035	0.0153	0.058	0.096
Paralogous pair	ECK8LG	NXZ6PK	20.0425	17.7831	17.9442	16.0867	0.7867	0.0447	0.0568
Paralogous pair	MPQ92C	G8LUQ6	15.0227	13.0205	15.5198	13.6472	2.0123	0.0797	0.0396
Paralogous pair	AIN499	H2NYVA	14.2274	17.7776	14.94	16.8679	0.8233	0.0665	0.0807
Paralogous pair	XG5MHI	HZCB99	12.5526	11.0852	13.4925	11.5195	1.0369	0.0158	0.0153
Paralogous pair	I2KX6G	W8G9JC	14.1084	11.6648	14.5047	12.5057	0.6781	0.0688	0.1014
Paralogous pair	E8CC8A	4G3XR6	18.8521	14.9956	17.6552	15.6452	0.6506	0.04	0.0614
Paralogous pair	TU458D	3WGP8R	15.8311	17.21	15.7081	17.7267	0.2392	0.0423	0.1768
Paralogous pair	82UWY2	2L9WSA	17.4819	15.2481	17.5889	15.5633	2.6552	0.0353	0.0133
Paralogous pair	UPNB5D	DT15MC	17.9819	15.9319	18.9554	16.9198	0.0418	0.0131	0.3124
Paralogous pair	HB1P9N	PI6GK2	13.1261	17.2512	12.7219	14.801	0.0394	0.0201	0.5091
Paralogous pair	F3YBRW	WSY9GG	18.3794	16.4568	18.5307	16.4417	0.9885	0.0273	0.0277
Paralogous pair	PAA8CG	Q4VW5J	14.4556	15.4349	13.7298	15.879	0.0723	0.0043	0.0593
Paralogous pair	CTV7SW	NHL70K	14.2563	16.9345	12.737	14.916	0.0381	0.0123	0.3227
Paralogous pair	T0D6X0	SLX3W6	12.9203	13.9705	16.5125	14.3305	0.5814	0.0623	0.1071
Paralogous pair	P70YKE	K1EW2C	12.9813	15.484	14.9405	17.1264	0.0628	0.0211	0.3366
Paralogous pair	3CRQ59	8NQ2PZ	15.0715	17.7109	15.5682	17.7756	0.0278	0.0035	0.1258
Paralogous pair	E8SZBC	M7GKER	17.181	14.8776	16.9265	14.7132	0.2986	0.0506	0.1695
Paralogous pair	804D1R	I9NQTG	14.3807	16.4841	16.2297	18.4543	0.0463	0.0718	1.5504
Paralogous pair	NAQK9Y	I4THJE	14.5142	17.0694	15.2794	17.5147	0.7625	0.1043	0.1367
Paralogous pair	TJBP45	C9S01M	17.3822	15.2738	19.692	17.4522	0.0651	0.0505	0.7758
Paralogous pair	75V7EI	V00M5D	12.8016	15.8879	13.3501	15.5975	1.2049	0.039	0.0323
Paralogous pair	D8UPNS	Z3ML6G	18.2859	16.0845	18.6873	16.4045	0.5409	0.0041	0.0076
Paralogous pair	MWEA9C	ZPM9RR	17.4778	15.4453	17.934	15.6254	0.6916	0.0961	0.1389
Paralogous pair	5H6FCE	BU45MS	18.0029	15.4477	18.4265	16.1119	0.0107	0.001	0.0947
Paralogous pair	19JUXV	DB2P39	13.7253	11.8324	14.5153	12.192	0.4518	0.0327	0.0724
Paralogous pair	EBV7K6	W1VDQY	11.9182	15.0215	11.9528	14.2783	0.4061	0.1327	0.3266
Paralogous pair	BGA7XW	68M1NE	11.6221	13.7202	12.2255	14.5708	0.3689	0.0833	0.2258
Paralogous pair	RKD053	23PF6N	18.2036	19.9816	15.683	18.0534	0.6518	0.0386	0.0592
Paralogous pair	P5D7YP	7UQC80	10.5614	12.7713	10.8922	13.2911	0.4022	0.0483	0.12
Paralogous pair	FJN2AQ	KJ0WPF	18.144	15.78	18.1384	15.733	0.0481	0.0075	0.1561
Paralogous pair	5P7LAL	RQR8IN	15.6084	12.4824	15.5258	13.0974	0.7677	0.1118	0.1456
Paralogous pair	44LNHN	W7Q4YE	14.945	13.0994	16.996	14.5583	0.0532	0.0199	0.3741
Paralogous pair	ASG6ZP	IYH8UQ	15.498	17.6678	13.4672	15.9049	0.0576	0.0385	0.6687
Paralogous pair	H890L5	Q1M4CJ	17.3301	19.5691	17.4975	19.9568	1.4922	0.0183	0.0123
Paralogous pair	12I364	8B02PA	13.4416	15.459	11.9144	14.4239	0.05	0.0253	0.5054
Paralogous pair	6T97B7	RKK33X	13.2516	14.7518	12.5089	15.0582	0.1304	0.0631	0.484
Paralogous pair	92UJ4W	XR645Q	10.1347	12.6704	11.5621	14.1242	0.0806	0.0032	0.0398
Paralogous pair	06EJ88	QHGU6Q	17.8995	15.6515	18.9828	16.3869	0.0316	0.012	0.3807
Paralogous pair	XX30P2	G3H0B2	15.1306	12.6075	15.1605	12.5641	0.42	0.0175	0.0416
Paralogous pair	AXQD4Y	X7K798	16.5294	19.2079	16.0499	18.6504	0.0304	0.0078	0.2567
Paralogous pair	MLH34E	82UWY2	20.032	17.4819	20.2101	17.5889	1.6514	0.0304	0.0184
Paralogous pair	W9Z0UK	UW1SNI	18.4494	14.7885	17.1527	14.5289	0.6485	0.1076	0.1659
Paralogous pair	EXHR95	TQH2IV	16.133	13.4251	17.5323	14.9053	0.0969	0.0106	0.1099
Paralogous pair	JCC7XL	LXGX9H	15.6237	12.8619	15.8963	13.2623	0.0443	0.0443	0.1056
Paralogous pair	E4I9E7	TF28KF	16.5279	11.7499	16.1877	13.526	0.3503	0.1303	0.3721
Paralogous pair	D8CMXH	HF8X40	14.7795	17.058	14.6896	17.3672	0.3628	0.0123	0.0338
Paralogous pair	YG8T0S	2SL2GJ	15.2336	18.0384	15.7525	18.4495	0.6472	0.0317	0.0489
Paralogous pair	Y65TV9	T0D6X0	9.96962	12.9203	13.8076	16.5125	0.0717	0.0299	0.4161
Paralogous pair	MZCS2R	X44WLI	17.8701	15.3315	18.0711	15.3641	0.7741	0.0317	0.0409
Paralogous pair	BRW3YU	MJA9UR	13.7265	16.7125	14.7073	17.4237	0	0.0025	99
Paralogous pair	FC6Q2Y	JE21VQ	16.1993	13.6806	16.7119	13.9914	0.8458	0.0331	0.0391
Paralogous pair	7Z8VBC	SYQX0D	13.8851	16.7007	14.3145	17.0509	0.0431	0.0022	0.0511
Paralogous pair	GM7MS6	CR3DPP	14.3711	13.942	15.5114	12.7576	0.1836	0.0542	0.2954
Paralogous pair	28J7Y2	QHGU6Q	14.6744	15.6515	13.6052	16.3869	0.1263	0.031	0.2458
Paralogous pair	BZG5F0	XX8GUS	11.9144	10.3581	13.1913	10.3945	0.1079	0.0705	0.653
Paralogous pair	TUBV7Y	32UYYJ	9.98377	12.5705	10.0008	12.8473	1.1821	0.0461	0.039
Paralogous pair	R1LWYI	YBW5FY	13.8376	16.7322	14.5539	17.4878	0.0508	0.0029	0.0568
Paralogous pair	W1VDQY	8Q6BIU	15.0215	12.312	14.2783	11.3443	0.0525	0.0211	0.4018
Paralogous pair	29C4GT	L35TDU	15.6658	13.813	16.638	13.6999	0.9525	0.0904	0.0949
Paralogous pair	1T3PYK	RYM43V	13.6581	16.5949	13.6578	16.6311	0.0139	0.0049	0.3518
Paralogous pair	ZHBG52	NQP1ZX	16.1997	18.5802	14.0647	17.0458	0.0175	0.0055	0.3164
Paralogous pair	SN2AIN	05X33F	16.4076	12.7919	16.7491	13.7373	0.0429	0.0063	0.1463
Paralogous pair	T5GBA6	04PXL7	14.2505	17.4194	13.8599	16.8819	0.0365	0.0105	0.2875
Paralogous pair	BLVJ4U	VDQ89P	16.3115	13.2427	16.1248	13.0955	0.0302	0.0072	0.2371
Paralogous pair	VEQ9JC	G3VBDM	13.2256	11.7446	13.5991	10.537	0.0235	0.0038	0.1613
Paralogous pair	Z7U9ST	Z71440	14.3453	17.1855	15.1532	18.2161	0.0427	0.0122	0.285
Paralogous pair	XA63TZ	X7UDDV	12.8763	15.0805	10.47	13.5485	0.0134	0.0031	0.2293
Paralogous pair	5E7A70	0WKN8B	16.9051	13.7268	16.7739	13.6644	0.0368	0.0114	0.3104
Paralogous pair	2BYT27	XX30P2	17.7832	15.1306	18.2734	15.1605	0.439	0.0324	0.0739
Paralogous pair	7Y8XE1	RJ91AH	15.3266	18.3863	13.2918	16.4094	0.0228	0.01	0.441
Paralogous pair	1JKV8J	J1L191	17.8806	14.9424	16.6222	13.4989	0.0445	0.0066	0.1474
Paralogous pair	354T1Y	0Z73T7	13.8679	17.1368	12.7609	15.9084	0.0238	0.0104	0.4381
Paralogous pair	NA6443	JU6U3Y	16.2814	13.3769	18.3189	15.1482	0.132	0.0288	0.2184
Paralogous pair	EPEJ84	4908EN	11.629	13.8248	11.2787	14.4515	0.9157	0.0717	0.0783
Paralogous pair	H6JZ6S	05M0GB	16.176	13.5522	16.8903	13.7115	0.0341	0.0305	0.8938
Paralogous pair	1DJ7XZ	IPZ39I	13.6332	9.87453	12.7574	9.56216	0.0115	0.0026	0.2277
Paralogous pair	KTR7HF	0GWZ16	16.7498	12.5929	16.7285	13.5272	0.043	0.0059	0.1376
Paralogous pair	FIT9JY	NY0XIY	12.9616	17.5419	15.4245	18.629	0.0351	0.0052	0.1486
Paralogous pair	3C2BWJ	FRGP6V	17.0358	14.6874	19.549	16.3214	0.1287	0.0228	0.1768
Paralogous pair	0PC5WU	BZG5F0	14.4329	11.9144	16.4253	13.1913	0.0849	0.0507	0.5974
Paralogous pair	CTV7SW	JP9AM4	14.2563	10.5142	12.737	9.49457	0	0.0045	99
Paralogous pair	BIS5KZ	D2PEMM	13.3535	16.5215	12.931	16.1949	0.0456	0.0049	0.1074
Paralogous pair	HFL4GJ	TBA1JX	13.9306	17.1023	11.9832	15.261	0.0293	0.0087	0.2977
Paralogous pair	EW9UD1	LMT3MR	11.8805	15.4301	13.1904	16.4807	0.0975	0.02	0.2046
Paralogous pair	6LE7D6	180UYH	12.6549	16.0785	12.8075	16.1293	0.0257	0.012	0.4673
Paralogous pair	H3QXFP	FBGI2B	16.1015	13.3529	16.2831	12.9461	0.0292	0.0155	0.5318
Paralogous pair	5ZTX8H	NJJ8BU	16.0684	19.4386	13.931	17.2735	0.0189	0.0039	0.2041
Paralogous pair	BNMM5E	I9NQTG	12.421	16.4841	15.0817	18.4543	0.036	0.0213	0.5922
Paralogous pair	BKK20Z	LUT726	13.9571	18.5613	13.1441	16.5172	0.0327	0.0078	0.2394
Paralogous pair	C83F23	NS41IF	14.5364	18.836	13.8035	17.1778	0.8876	0.158	0.1781
Paralogous pair	I8FEWW	5PBU8Q	17.8993	14.7816	17.5254	14.1288	0.0427	0.0117	0.2745
Paralogous pair	10VPJU	UETA4G	12.845	16.8384	13.9039	17.3037	1.1486	0.026	0.0226
Paralogous pair	HIV449	YEC905	12.1362	16.6905	11.7475	15.1792	0.0324	0.0053	0.1637
Paralogous pair	50GMPE	NV1NE1	20.515	16.3821	18.7272	15.2922	0.2394	0.0218	0.0911
Paralogous pair	U48Z1V	CE8RQQ	18.7486	14.7176	16.7725	13.3262	0.0351	0.0121	0.3455
Paralogous pair	H6S6U7	J4S87V	11.7028	13.3393	11.9565	15.4049	0.2368	0.0867	0.3663
Paralogous pair	R4XM2R	JC6E3B	17.6903	13.5396	18.0645	14.6015	4.5297	0.0273	0.006
Paralogous pair	9YV9D4	P1PLPP	16.1076	12.457	16.3424	12.8677	0.0353	0.0043	0.1218
Paralogous pair	GJEV7L	Q5RAF1	16.2343	13.4279	14.4352	10.9532	0.0148	0.0124	0.8366
Paralogous pair	JXP64F	F01EC9	15.5936	12.3249	16.114	12.6264	0.1415	0.0301	0.2128
Paralogous pair	AX22IR	9RF0MR	14.7703	11.2512	16.1175	12.5995	0.0172	0.0108	0.6306
Paralogous pair	C2I0TN	RPVK1C	17.7192	14.3046	18.0255	14.4969	0.3697	0.0247	0.0668
Paralogous pair	CD11VG	GHL8IH	12.0406	15.458	12.8242	16.3692	0.037	0.0179	0.4846
Paralogous pair	1H6NB8	7EB76Z	12.2347	16.4062	13.0731	16.6605	0.472	0.0349	0.0739
Paralogous pair	DHW0DA	R4XM2R	13.9793	17.6903	14.4683	18.0645	0.6262	0.0059	0.0094
Paralogous pair	HNK90J	NNJC7T	18.2923	12.9777	16.9469	13.3315	1.0227	0.0354	0.0346
Paralogous pair	2LDC6J	3JQT0K	15.6477	11.9282	16.1653	12.5203	0.0336	0.0086	0.2575
Paralogous pair	GB961F	Q4Q4LI	7.90627	12.1845	10.8415	14.4885	0.0238	0.0072	0.3048
Paralogous pair	AELR7S	V0SD9Z	15.2989	12.5393	15.7636	12.1108	1.0717	0.0558	0.0521
Paralogous pair	M031LB	NRX6WG	14.756	14.2031	16.0258	12.3646	0.1301	0.0523	0.4019
Paralogous pair	G3L2E7	CPM77E	15.6046	11.7206	15.0083	11.3156	0.0078	0.0053	0.6727
Paralogous pair	VAK2YC	MNY5KW	11.7805	16.21	13.0227	16.7346	0.5753	0.0847	0.1471
Paralogous pair	E4I9E7	PT4YLR	16.5279	13.2158	16.1877	12.4738	0.0767	0.0276	0.3597
Paralogous pair	2G23RK	W4YN46	12.9047	10.3306	13.5005	9.7688	0.0955	0.0105	0.1103
Paralogous pair	228PAQ	FB8STF	16.8561	12.337	17.9078	14.1637	0.0204	0.0104	0.5094
Paralogous pair	95KH60	B84EEW	16.0358	11.7593	16.0614	12.3053	0.0551	0.0029	0.0524
Paralogous pair	UT62QM	76V308	13.3969	17.0361	13.6745	17.4422	0.6905	0.0286	0.0414
Paralogous pair	QW3ZCC	TIK1PY	12.6025	16.4229	12.9672	16.7433	0.0334	0.0054	0.161
Paralogous pair	RR7AK4	V1PUB9	17.5371	13.6597	17.829	14.0476	1.7638	0.0186	0.0106
Paralogous pair	EG5910	G44K46	11.894	15.9677	12.848	16.6469	0.793	0.0344	0.0433
Paralogous pair	GE3SEL	PT4YLR	11.245	13.2158	8.65896	12.4738	0.0666	0.0312	0.4687
Paralogous pair	9F7ELE	VW53Z5	14.2194	17.1884	13.3393	17.1661	0.0168	0.0034	0.2025
Paralogous pair	3UR6JB	P30B2B	16.0924	20.0111	14.0409	17.9212	0.0259	0.0041	0.157
Paralogous pair	BMRM52	F2LXEC	16.5991	12.333	16.4302	12.5436	0.0336	0.0082	0.2457
Paralogous pair	KD7H5L	KIA0G7	16.5749	12.8625	16.95	13.0594	0.0795	0.0048	0.0604
Paralogous pair	FRB5VT	TG2889	16.1534	12.6009	16.008	12.1127	0.0206	0.0094	0.4561
Paralogous pair	LS9MUN	W0TF53	14.6699	10.9258	15.3148	11.419	0.0715	0.0032	0.0447
Paralogous pair	AFE07A	UD5YJS	11.4358	15.8329	11.8042	15.7004	0.0108	0.006	0.5587
Paralogous pair	34KTSL	HJC2UA	13.6522	17.3415	12.2394	16.1449	0.0403	0.0087	0.2163
Paralogous pair	4R7GUL	JI8LYR	13.4052	17.2288	13.7463	17.6701	0.0757	0.0185	0.2445
Paralogous pair	19JUXV	UMQ844	13.7253	17.8318	14.5153	18.483	0.0519	0.0125	0.2411
Paralogous pair	8HU682	G8TIVB	16.1702	12.7616	17.4916	13.5212	0.0286	0.0065	0.2268
Paralogous pair	3V8BTX	GNE51Z	13.1937	17.7973	14.239	18.2259	0.0679	0.0222	0.3268
Paralogous pair	GT5X5C	ZTJ4JW	13.3156	17.9359	12.3722	16.3761	0.0311	0.0067	0.2154
Paralogous pair	RLY5XN	W9Z0UK	14.8294	18.4494	13.1174	17.1527	0.0311	0.0029	0.094
Paralogous pair	Z67LQN	06EJ88	14.9103	17.8995	14.9451	18.9828	0.3939	0.1106	0.2802
Paralogous pair	84QHVJ	71Q3SD	16.9133	20.0384	16.7939	20.8525	0.7696	0.055	0.0715
Paralogous pair	A21TQ1	Q9XEDT	13.9929	16.2095	12.6095	16.6786	0.5412	0.1489	0.2751
Paralogous pair	U2K3RD	WLW17E	16.5544	12.4706	16.4382	12.3533	0.015	0.0022	0.1453
Paralogous pair	HVGJ4H	28N5NC	17.1425	13.5043	17.9056	13.791	0.7731	0.0604	0.0782
Paralogous pair	AG833H	AKB6VZ	17.6879	13.674	17.8499	13.7288	0.0418	0.0324	0.7761
Paralogous pair	15VWWC	D1NSDN	17.0739	13.0716	18.1993	14.0496	0.0568	0.0118	0.2078
Paralogous pair	KQYW0D	TWT7AM	16.538	11.8526	17.11	12.8702	0.0419	0.0102	0.2438
Paralogous pair	T7LP77	HY6ZXD	13.762	18.1572	13.9714	18.2282	1.0443	0.0315	0.0302
Paralogous pair	N5E9VC	KA6U9V	16.3335	12.3799	16.9677	12.6703	0.4618	0.067	0.1451
Paralogous pair	487MWI	5XLW1T	21.0098	16.6134	19.1472	14.8495	0	0.0036	99
Paralogous pair	9QT5JT	49I11A	13.9308	17.0944	14.3293	18.6304	0.0496	0.0024	0.049
Paralogous pair	X2E0H1	1H9F4R	18.2397	13.9857	19.2937	14.9587	0.0205	0.0044	0.2162
Paralogous pair	78WJBV	814T0F	12.3252	15.8111	12.2846	16.6433	0.0351	0.0117	0.334
Paralogous pair	8QP97F	9GGB7F	11.2525	15.4976	10.456	14.8236	0.0164	0.0013	0.0771
Paralogous pair	52KDTF	N2L19B	18.5116	13.9311	17.1465	12.7764	0.0287	0.0061	0.2121
Paralogous pair	GNE51Z	ZH4XKZ	17.7973	13.4937	18.2259	13.8346	0.6428	0.1307	0.2033
Paralogous pair	CCZM0J	HA71N0	13.257	16.5546	13.4652	17.8715	0.0452	0.0048	0.1057
Paralogous pair	PCJ45Z	R65TT7	13.8043	18.3311	13.9242	18.3371	0.0353	0.0084	0.2365
Paralogous pair	LDRQ8E	DHGV6W	12.55	16.942	11.8976	16.3205	0.0371	0.0052	0.1398
Paralogous pair	K5ZCN3	CZ7R53	17.114	12.6971	17.2167	12.7635	0.0186	0.0114	0.6136
Paralogous pair	KBFV5H	6W7F9R	14.393	18.8057	12.2406	16.6972	0.0877	0.034	0.3878
Paralogous pair	LD4CGC	V8177Z	16.9415	11.9397	16.8588	12.3906	0.0387	0.008	0.207
Paralogous pair	8C9R1J	DXZ71K	19.1188	14.1244	16.6557	12.1865	0.025	0.0121	0.4837
Paralogous pair	C83F23	QN1HMQ	14.5364	11.2857	13.8035	9.29225	0.0591	0.0106	0.1788
Paralogous pair	7FW3W7	H4HC75	18.6561	14.2695	18.3329	13.8036	0.6887	0.0549	0.0796
Paralogous pair	QXM1B7	YZ06AV	14.216	20.2811	13.5117	18.0413	0.0638	0.0052	0.0812
Paralogous pair	SGC5R3	85LIYI	16.4716	11.5123	15.9327	11.4013	0.0707	0.0283	0.4005
Paralogous pair	2CFU61	44LNHN	11.206	14.945	12.4623	16.996	0.6318	0.1123	0.1778
Paralogous pair	Q8AGNQ	691U9V	12.6847	16.7149	13.046	17.6005	0.0172	0.0016	0.0933
Paralogous pair	H8DQQQ	QQ1SRH	12.4944	16.9249	13.7665	18.3281	0.0566	0.0143	0.2531
Paralogous pair	JY7X0W	1PW7ZW	10.4387	13.9694	10.7512	15.3193	0.5469	0.205	0.3748
Paralogous pair	ADRL3L	WH9NWR	16.0587	11.8691	17.966	13.3763	0.0217	0.0058	0.2675
Paralogous pair	TD12MZ	W7Y30R	15.5756	11.0119	15.8115	11.2115	0.0479	0.0094	0.1953
Paralogous pair	Z50VDZ	510VWF	15.1923	11.8646	15.5821	10.9752	0.7494	0.0432	0.0577
Paralogous pair	FD543A	Q9XEDT	13.1705	16.2095	12.0708	16.6786	0.5316	0.1456	0.2739
Paralogous pair	SRQ5BD	U4ZNRL	9.25041	13.1737	9.05947	13.7038	0.6216	0.0759	0.1221
Paralogous pair	30A6BG	MMUF9T	20.2328	13.2844	16.5164	11.8686	0.2502	0.0366	0.1463
Paralogous pair	E3NNBV	JMYD5Y	17.646	12.3128	17.0342	12.3578	0.022	0.0044	0.2023
Paralogous pair	JL3DG7	V3KF4A	15.2066	10.0772	15.282	10.5982	0.1758	0.0645	0.3669
Paralogous pair	1PW7ZW	V3KF4A	13.9694	10.0772	15.3193	10.5982	0.0621	0.0116	0.1865
Paralogous pair	S5WPE4	LNDE10	15.3344	9.94075	16.6662	11.9448	0.0524	0.0098	0.1867
Paralogous pair	AIN499	A30NGG	14.2274	11.9343	14.94	10.1975	0.7919	0.0629	0.0794
Paralogous pair	XZ54ZU	YR7HYJ	13.2832	17.8667	11.1966	15.9395	0.0182	0.0072	0.3969
Paralogous pair	6S6Q2U	UBK6DT	9.78276	13.8925	9.35913	14.1324	0.0547	0.0022	0.0397
Paralogous pair	6QL4ST	U7GG8I	12.3862	16.9558	13.0853	17.8799	0.1127	0.0226	0.2006
Paralogous pair	96DEJ1	UI1KLV	16.0506	10.2632	16.1826	11.3463	0.273	0.008	0.0293
Paralogous pair	LK9N17	MI1RE4	16.133	10.8778	16.0142	11.1775	0.0154	0.0082	0.5339
Paralogous pair	NE0DHC	FI24A4	17.0929	12.3442	17.3247	12.4739	1.569	0.0103	0.0066
Paralogous pair	67E0CQ	CRBY30	18.5102	15.2432	19.6014	14.7385	0.317	0.0481	0.1517
Paralogous pair	0K51C9	4R282L	15.9377	10.4975	16.6864	11.809	0.0317	0.0079	0.2492
Paralogous pair	DTRW9U	VKD07K	17.528	12.4398	17.7979	12.9056	0.0406	0.0033	0.0812
Paralogous pair	V7KKLB	ITDE6T	16.6413	13.9336	16.7104	11.794	1.0336	0.6137	0.5937
Paralogous pair	HQY7NK	Z8PKIR	16.4242	11.4549	16.5872	11.6621	0.0322	0.0133	0.4126
Paralogous pair	5L4YH4	8HL8AF	15.9885	11.5258	16.1663	11.2046	0.0645	0.0385	0.5964
Paralogous pair	X7UXQY	R4XM2R	11.8974	17.6903	13.0989	18.0645	2.4984	0.027	0.0108
Paralogous pair	BPEV7T	ZYH4BX	13.2259	18.3538	13.605	18.572	0.0122	0.0016	0.1301
Paralogous pair	T8CK68	JY7X0W	14.7025	10.4387	15.7982	10.7512	0.5156	0.1906	0.3696
Paralogous pair	B3E7YS	3M1BNC	17.3151	12.8204	17.5489	12.4974	0.1482	0.0967	0.6523
Paralogous pair	32UYYJ	K0ENTT	12.5705	17.3867	12.8473	17.9077	0.0466	0.0011	0.0241
Paralogous pair	541GKY	HYR7NZ	16.6184	11.5461	16.6207	11.5437	0.0316	0.0058	0.1827
Paralogous pair	GKFC1I	Q6727A	17.3435	12.3607	17.5623	12.4522	0.0345	0.0053	0.1539
Paralogous pair	E051EM	ZTJ4JW	11.6937	17.9359	11.2169	16.3761	0.0388	0.0082	0.2119
Paralogous pair	T8CK68	V3KF4A	14.7025	10.0772	15.7982	10.5982	0.1194	0.0683	0.5718
Paralogous pair	7TWC5I	C86U5P	15.4066	10.33	15.9885	10.7772	0.0188	0.0024	0.1258
Paralogous pair	8KRZ7W	X5J7Y9	11.6129	16.8199	13.1041	18.393	0.0889	0.0197	0.2218
Paralogous pair	G3162F	ZDGJ2D	19.1547	12.9704	16.4815	11.1846	1.5902	0.1186	0.0746
Paralogous pair	R4MYEN	TIE7EY	16.8971	10.8884	17.0336	11.6979	0.5209	0.0205	0.0393
Paralogous pair	Y15IL6	ZI8FA8	11.5098	17.2673	11.5402	16.8954	0.0455	0.0074	0.1621
Paralogous pair	28J7Y2	06EJ88	14.6744	17.8995	13.6052	18.9828	0.1111	0.0309	0.2783
Paralogous pair	GBZ8AX	Y1D24R	13.0657	18.1643	12.1583	17.5476	0.0286	0.0039	0.1372
Paralogous pair	JM4ZYI	T7SDPZ	12.0835	17.6537	11.7526	17.1533	0.0659	0.0127	0.1931
Paralogous pair	JP9AM4	NHL70K	10.5142	16.9345	9.49457	14.916	0.0413	0.0079	0.192
Paralogous pair	SY3MF3	YL8857	13.3146	17.5993	10.905	16.372	0.0081	0.0042	0.5123
Paralogous pair	87EYQC	R3DQKX	15.3152	9.70188	14.7719	9.29384	0.0303	0.002	0.0673
Paralogous pair	029WE6	46GERB	11.6306	16.9894	10.9656	16.507	0.029	0.0038	0.1327
Paralogous pair	M1CUAT	ZBBI6T	10.7033	15.8117	10.2722	15.8637	0.0285	0.001	0.0354
Paralogous pair	1944SK	30A6BG	14.6386	20.2328	10.9223	16.5164	0.0498	0.0127	0.2549
Paralogous pair	JBE829	Y2FUU3	11.5951	16.347	10.8836	16.4859	1.0639	0.05	0.047
Paralogous pair	691U9V	1Z8SFE	16.7149	11.749	17.6005	11.9877	1.9307	0.0461	0.0239
Paralogous pair	2N9FFP	FJN7R5	17.6658	12.2383	17.5073	11.8913	0.0247	0.0046	0.1871
Paralogous pair	C9QL2M	SFW5N9	13.2209	19.2532	14.3047	19.9491	1.4122	1.4122	0.0344
Paralogous pair	2BYT27	G3H0B2	17.7832	12.6075	18.2734	12.5641	0.0538	0.0194	0.3609
Paralogous pair	DW9AST	PXJ7J7	10.6018	17.1259	11.5213	17.2536	0.2634	0.0117	0.0444
Paralogous pair	FVU3TQ	LRC2L8	20.6411	14.6675	18.3284	12.5675	1.5926	0.0518	0.0325
Paralogous pair	JTR2TE	J7K1XS	11.3574	16.7158	12.3621	18.1703	0.0316	0.0129	0.4078
Paralogous pair	Q9U7GA	RMAE34	15.1397	14.4917	15.9361	10.1262	0.5856	0.1414	0.2415
Paralogous pair	4721MN	UT7DLW	15.0243	10.0749	16.7364	10.7701	0.1471	0.0421	0.2866
Paralogous pair	5HS8E4	TW40KZ	12.0946	18.2465	10.9036	16.8748	0.0937	0.01	0.1065
Paralogous pair	B26H97	ICNT54	11.5305	16.8376	11.8449	17.8683	0.4488	0.1518	0.3383
Paralogous pair	0PC5WU	XX8GUS	14.4329	10.3581	16.4253	10.3945	0.0399	0.0573	1.4378
Paralogous pair	D9ZGX3	FU4JSI	10.3369	15.71	9.99714	16.0771	1.9211	0.0255	0.0133
Paralogous pair	2KR8AX	J4TIF2	7.89927	14.0755	7.85775	14.0229	0.0732	0.0306	0.4179
Paralogous pair	Q8AGNQ	S3M94I	12.6847	18.8673	13.046	19.3126	0.5728	0.0177	0.031
Paralogous pair	RY1VLM	LDA3VX	9.5509	15.9694	10.4943	16.7838	0.0359	0.0162	0.4514
Paralogous pair	UMQ844	DB2P39	17.8318	11.8324	18.483	12.192	0.4505	0.032	0.071
Paralogous pair	HZCB99	TS1MW2	11.0852	17.2361	11.5195	17.8107	1.0036	0.0122	0.0122
Paralogous pair	TVN328	9BA4YH	11.6612	17.5202	10.0113	16.4055	0.0206	0.0197	0.9575
Paralogous pair	YBLQ63	31YFLV	18.2297	11.9969	18.6908	12.1635	0.7957	0.0628	0.0789
Paralogous pair	A30NGG	H2NYVA	11.9343	17.7776	10.1975	16.8679	0.0308	0.0037	0.1206
Paralogous pair	1I7GZ6	NBNL1F	20.7972	15.0879	18.8726	12.1998	0.0317	0.0063	0.1984
Paralogous pair	BGA7XW	0R3YHS	11.6221	18.1385	12.2255	18.905	0.3656	0.0811	0.2217
Paralogous pair	I6A5S7	V8177Z	18.5778	11.9397	19.0736	12.3906	1.0904	0.0807	0.0741
Paralogous pair	F5ML4Q	Q9MXQT	11.7664	14.6738	9.51217	16.2319	0.4216	0.096	0.2276
Paralogous pair	MS8XLG	SC897I	16.6136	10.3506	16.9258	10.1772	0.61	0.0801	0.1313
Paralogous pair	0B2JR4	K0G9DF	11.4304	18.1766	11.7684	18.6008	0.4531	0.0236	0.0521
Paralogous pair	3PZ9K2	9BBP6D	12.1765	19.2108	12.2512	19.3118	0.0781	0.0112	0.1431
Paralogous pair	6RQN7L	IW9YU9	16.9086	10.3215	17.305	10.2199	0.0521	0.0031	0.06
Paralogous pair	L5V71U	XA2D1U	15.2862	8.55384	15.1628	7.87528	0.0262	0.009	0.3438
Paralogous pair	99WQY3	KB1BCJ	18.8139	11.8416	19.7174	12.3701	0.0433	0.0072	0.1663
Paralogous pair	E4I9E7	GE3SEL	16.5279	11.245	16.1877	8.65896	0.0333	0.0284	0.8542
Paralogous pair	NA6443	UT7DLW	16.2814	10.0749	18.3189	10.7701	0.1752	0.0479	0.2733
Paralogous pair	5Z6Y8Z	QHM6UX	20.6715	14.1014	18.7041	11.085	0.0325	0.0025	0.0757
Paralogous pair	9E5NU3	XP10PA	11.9868	19.6424	12.3071	19.9672	0.1822	0.0011	0.0059
Paralogous pair	3CBS5R	ZMIE54	18.1437	10.7124	19.5317	11.8621	0.0269	0.0024	0.0882
Paralogous pair	NS41IF	QN1HMQ	18.836	11.2857	17.1778	9.29225	0.793	0.1112	0.1402
Paralogous pair	TUBV7Y	K0ENTT	9.98377	17.3867	10.0008	17.9077	1.1262	0.045	0.0399
Paralogous pair	T6NT17	79AEK5	19.1512	10.4357	19.5271	11.1457	0.3796	0.0226	0.0596
Paralogous pair	W7JQAT	D9ZGX3	18.2555	10.3369	18.6746	9.99714	1.9847	0.0248	0.0125
Paralogous pair	06QP13	G3162F	10.5278	19.1547	7.10948	16.4815	1.6624	0.1102	0.0663
Paralogous pair	HRMJ8R	28N5NC	6.7729	13.5043	#DIV/0!	13.791	0.7666	0.0602	0.0786
Paralogous pair	HRMJ8R	HVGJ4H	6.7729	17.1425	#DIV/0!	17.9056	0.0266	0.0039	0.1467
