# Supplementary material for: Proteome evaluation of homolog abundance patterns in Arachis hypogaea cv. Tifrunner
Source: Plant Methods. 2022 Jan 13;18:6. doi: 10.1186/s13007-022-00840-y (PMC8756696; doi:10.1186/s13007-022-00840-y)
Supplement: Supplementary file 9 — Additional file 9: Table S4. The paralogous and homeologous protein pairs with differential abundances in the root. The differential abundance was estimated between leaf and root tissues. [file 13007_2022_840_MOESM9_ESM.xlsx]

## Sheet: Table S3
Homolog	Copy 1	Copy 2	Differntial abundance of copy 1	Differntial abundance of copy 2	Number of differential abundance protein
Paralogous pair	1I7GZ6	NBNL1F	-1.92457	-2.88815	Singal
Paralogous pair	2CFU61	44LNHN	1.25635	2.05108	Singal
Paralogous pair	30A6BG	MMUF9T	-3.71636	-1.41574	Singal
Paralogous pair	3C2BWJ	FRGP6V	2.51324	1.63404	Singal
Paralogous pair	44LNHN	W7Q4YE	2.05108	1.45894	Singal
Paralogous pair	5Z6Y8Z	QHM6UX	-1.96732	-3.01639	Singal
Paralogous pair	7Y8XE1	RJ91AH	-2.03488	-1.97694	Singal
Paralogous pair	8C9R1J	DXZ71K	-2.46309	-1.93782	Singal
Paralogous pair	ASG6ZP	IYH8UQ	-2.03083	-1.76287	Singal
Paralogous pair	BKK20Z	LUT726	-0.812909	-2.04404	Singal
Paralogous pair	BNMM5E	I9NQTG	2.66061	1.97021	Singal
Paralogous pair	CTV7SW	NHL70K	-1.51923	-2.0185	Singal
Paralogous pair	E4I9E7	GE3SEL	-0.340185	-2.58602	Singal
Paralogous pair	F5ML4Q	Q9MXQT	-2.25425	1.55808	Singal
Paralogous pair	FIT9JY	NY0XIY	2.46288	1.08704	Singal
Paralogous pair	G3162F	ZDGJ2D	-2.67326	-1.78585	Singal
Paralogous pair	GE3SEL	PT4YLR	-2.58602	-0.742068	Singal
Paralogous pair	GJEV7L	Q5RAF1	-1.79906	-2.47464	Singal
Paralogous pair	H6S6U7	J4S87V	0.253725	2.06559	Singal
Paralogous pair	HB1P9N	PI6GK2	-0.404151	-2.45022	Singal
Paralogous pair	JP9AM4	NHL70K	-1.01964	-2.0185	Singal
Paralogous pair	NA6443	JU6U3Y	2.03748	1.77128	Singal
Paralogous pair	NA6443	UT7DLW	2.03748	0.695171	Singal
Paralogous pair	Q9U7GA	RMAE34	0.796382	-4.36546	Singal
Paralogous pair	QXM1B7	YZ06AV	-0.704296	-2.23979	Singal
Paralogous pair	RKD053	23PF6N	-2.52061	-1.92827	Singal
Paralogous pair	S5WPE4	LNDE10	1.33182	2.00406	Singal
Paralogous pair	SY3MF3	YL8857	-2.40959	-1.22729	Singal
Paralogous pair	T0D6X0	SLX3W6	3.5922	0.359974	Singal
Paralogous pair	V7KKLB	ITDE6T	0.069168	-2.13954	Singal
Paralogous pair	XA63TZ	X7UDDV	-2.40627	-1.53203	Singal
Paralogous pair	XZ54ZU	YR7HYJ	-2.08658	-1.92723	Singal
Paralogous pair	ZHBG52	NQP1ZX	-2.13498	-1.53439	Singal
Paralogous pair	FVU3TQ	LRC2L8	-2.31277	-2.10006	Double
Paralogous pair	GB961F	Q4Q4LI	2.93524	2.30402	Double
Paralogous pair	KBFV5H	6W7F9R	-2.15237	-2.10859	Double
Paralogous pair	TJBP45	C9S01M	2.3098	2.17842	Double
Paralogous pair	Y65TV9	T0D6X0	3.83799	3.5922	Double
Paralogous pair	1944SK	30A6BG	-3.71627	-3.71636	Double
Paralogous pair	3UR6JB	P30B2B	-2.05153	-2.08986	Double
Paralogous pair	5ZTX8H	NJJ8BU	-2.13738	-2.16508	Double
Homeologous pair	0PC5WU	84ERH3	1.99243	2.13845	Singal
Homeologous pair	26LP8U	NV4Y6S	-2.3312	-1.96511	Singal
Homeologous pair	5GPW5B	8F004F	-2.67508	-1.84022	Singal
Homeologous pair	BZG5F0	84ERH3	1.27684	2.13845	Singal
Homeologous pair	D45KPR	DI5QT1	1.26536	2.31033	Singal
Homeologous pair	ECK8LG	V0L876	-2.0983	-0.746134	Singal
Homeologous pair	GE3SEL	TF28KF	-2.58602	1.77612	Singal
Homeologous pair	HL4WI4	V2ETSI	-2.40527	-1.96286	Singal
Homeologous pair	J53S6S	A0CASP	2.27393	1.85913	Singal
Homeologous pair	M3YU8S	52U0T8	-1.12877	-2.21048	Singal
Homeologous pair	Q1EQ94	GT8KW4	2.01528	-0.147963	Singal
Homeologous pair	R5IFJT	JICC5Y	-2.18936	-1.39766	Singal
Homeologous pair	S2R1T1	FN1A8Q	-2.615	-1.27233	Singal
Homeologous pair	S4AEC7	2W1XFU	-2.10275	-1.22365	Singal
Homeologous pair	VSM3NT	6G1FH3	-1.17979	-3.14454	Singal
Homeologous pair	XX8GUS	84ERH3	0.0363387	2.13845	Singal
Homeologous pair	Y65TV9	BLU62M	3.83799	0.997627	Singal
Homeologous pair	YH7XEC	QHP0ED	2.19708	0.201475	Singal
Homeologous pair	26JPZN	082NQD	-2.17387	-2.20426	Double
Homeologous pair	D5EQ93	I53961	-2.00552	-2.05154	Double
Homeologous pair	DLXF41	MZFE1X	2.8723	2.59831	Double
Homeologous pair	HCTL36	9QX17Y	-2.39996	-2.59089	Double
Homeologous pair	NH9VWV	M3NNG8	-2.8544	-2.05921	Double
